# Supplementary material for: An Integrative View of the Phyllosphere Mycobiome of Native Rubber Trees in the Brazilian Amazon
Source: J Fungi (Basel). 2022 Apr 6;8(4):373. doi: 10.3390/jof8040373 (PMC9025378; doi:10.3390/jof8040373)
Supplement: Supplementary file 1 [file jof-08-00373-s001.zip]

Archive with 4 entries (4 files):
- Supplementary Material 1.pdf
- TableS1.xlsx
- TableS2.xlsx
- TableS3.xlsx
