# Supplementary material for: An Integrative View of the Phyllosphere Mycobiome of Native Rubber Trees in the Brazilian Amazon
Source: J Fungi (Basel). 2022 Apr 6;8(4):373. doi: 10.3390/jof8040373 (PMC9025378; doi:10.3390/jof8040373)
Supplement: Supplementary file 1 [file jof-08-00373-s001.zip › TableS1.xlsx]

## Sheet: TABLE
Location	Age	Tree.Code	Species	Phylum	Class	Family	Order	otu_	Genera
Caxiuana	adult	C1_a	Agaricales_sp_33	Basidiomycota	Agaricomycetes	-	Agaricales	otu_30	-
Caxiuana	adult	C1_a	Agaricomycetes_sp_18	Basidiomycota	Agaricomycetes	-	-	otu_133	-
Caxiuana	adult	C1_a	Agaricomycetes_sp_5	Basidiomycota	Agaricomycetes	-	-	otu_405	-
Caxiuana	adult	C1_a	Ascomycota_sp_52.1	Ascomycota	-	-	-	otu_2	-
Caxiuana	adult	C1_a	Ascomycota_sp_76	Ascomycota	-	-	-	otu_455	-
Caxiuana	adult	C1_a	Ceratobasidium_sp_4	Basidiomycota	Agaricomycetes	Ceratobasidiaceae	Cantharellales	otu_186	Ceratobasidium
Caxiuana	adult	C1_a	Ceratobasidium_sp_5	Basidiomycota	Agaricomycetes	Ceratobasidiaceae	Cantharellales	otu_153	Ceratobasidium
Caxiuana	adult	C1_a	Chaetothyriales_sp_19	Ascomycota	Eurotiomycetes	-	Chaetothyriales	otu_10	-
Caxiuana	adult	C1_a	Debaryomyces_sp_1	Ascomycota	Saccharomycetes	Debaryomycetaceae	Saccharomycetales	otu_140	Debaryomyces
Caxiuana	adult	C1_a	Dothideomycetes_sp_1.2	Ascomycota	Dothideomycetes	-	-	otu_29	-
Caxiuana	adult	C1_a	Exobasidiomycetes_sp_1	Basidiomycota	Exobasidiomycetes	-	-	otu_231	-
Caxiuana	adult	C1_a	Exobasidiomycetes_sp_11	Basidiomycota	Exobasidiomycetes	-	-	otu_23	-
Caxiuana	adult	C1_a	Lepiota_sp_1	Basidiomycota	Agaricomycetes	Agaricaceae	Agaricales	otu_406	Lepiota
Caxiuana	adult	C1_a	Malassezia_sp_6	Basidiomycota	Malasseziomycetes	Malasseziaceae	Malasseziales	otu_83	Malassezia
Caxiuana	adult	C1_a	Marasmius_sp_12	Basidiomycota	Agaricomycetes	Marasmiaceae	Agaricales	otu_278	Marasmius
Caxiuana	adult	C1_a	Marasmius_sp_15	Basidiomycota	Agaricomycetes	Marasmiaceae	Agaricales	otu_332	Marasmius
Caxiuana	adult	C1_a	Meira_sp_1	Basidiomycota	Exobasidiomycetes	Brachybasidiaceae	Exobasidiales	otu_1	Meira
Caxiuana	adult	C1_a	Meira_sp_4	Basidiomycota	Exobasidiomycetes	Brachybasidiaceae	Exobasidiales	otu_17	Meira
Caxiuana	adult	C1_a	Meira_sp_6	Basidiomycota	Exobasidiomycetes	Brachybasidiaceae	Exobasidiales	otu_19	Meira
Caxiuana	adult	C1_a	Meira_sp_9	Basidiomycota	Exobasidiomycetes	Brachybasidiaceae	Exobasidiales	otu_5	Meira
Caxiuana	adult	C1_a	Meyerozyma_sp_1	Ascomycota	Saccharomycetes	Debaryomycetaceae	Saccharomycetales	otu_7	Meyerozyma
Caxiuana	adult	C1_a	Mycena_sp_1	Basidiomycota	Agaricomycetes	Mycenaceae	Agaricales	otu_176	Mycena
Caxiuana	adult	C1_a	Physisporinus_sp_1	Basidiomycota	Agaricomycetes	Meripilaceae	Polyporales	otu_157	Physisporinus
Caxiuana	adult	C1_a	Physisporinus_sp_2	Basidiomycota	Agaricomycetes	Meripilaceae	Polyporales	otu_246	Physisporinus
Caxiuana	adult	C1_a	Polyporales_sp_16	Basidiomycota	Agaricomycetes	-	Polyporales	otu_127	-
Caxiuana	adult	C1_a	Rhodotorula_sp_1	Basidiomycota	Microbotryomycetes	Sporidiobolaceae	Sporidiobolales	otu_67	Rhodotorula
Caxiuana	adult	C1_a	Schizophyllum_sp_1	Basidiomycota	Agaricomycetes	Schizophyllaceae	Agaricales	otu_179	Schizophyllum
Caxiuana	adult	C1_a	Sporidiobolales_IS_sp_1	Basidiomycota	Microbotryomycetes	Sporidiobolales_IS	Sporidiobolales	otu_162	-
Caxiuana	adult	C1_a	Sympodiomycopsis_sp_1	Basidiomycota	Exobasidiomycetes	MicrostromatalesIS	Microstromatales	otu_12	Sympodiomycopsis
Caxiuana	adult	C1_a	Sympodiomycopsis_sp_3	Basidiomycota	Exobasidiomycetes	MicrostromatalesIS	Microstromatales	otu_22	Sympodiomycopsis
Caxiuana	adult	C1_a	Sympodiomycopsis_sp_4	Basidiomycota	Exobasidiomycetes	MicrostromatalesIS	Microstromatales	otu_3	Sympodiomycopsis
Tapajos	adult	T1_12_a	Agaricaceae_sp_1.1	Basidiomycota	Agaricomycetes	Agaricaceae	Agaricales	otu_132	-
Tapajos	adult	T1_12_a	Agaricales_sp_10	Basidiomycota	Agaricomycetes	-	Agaricales	otu_540	-
Tapajos	adult	T1_12_a	Agaricales_sp_2	Basidiomycota	Agaricomycetes	-	Agaricales	otu_283	-
Tapajos	adult	T1_12_a	Agaricales_sp_21	Basidiomycota	Agaricomycetes	-	Agaricales	otu_109	-
Tapajos	adult	T1_12_a	Agaricales_sp_22	Basidiomycota	Agaricomycetes	-	Agaricales	otu_733	-
Tapajos	adult	T1_12_a	Agaricales_sp_23	Basidiomycota	Agaricomycetes	-	Agaricales	otu_135	-
Tapajos	adult	T1_12_a	Agaricales_sp_26	Basidiomycota	Agaricomycetes	-	Agaricales	otu_166	-
Tapajos	adult	T1_12_a	Agaricales_sp_27	Basidiomycota	Agaricomycetes	-	Agaricales	otu_167	-
Tapajos	adult	T1_12_a	Agaricales_sp_28	Basidiomycota	Agaricomycetes	-	Agaricales	otu_238	-
Tapajos	adult	T1_12_a	Agaricales_sp_32	Basidiomycota	Agaricomycetes	-	Agaricales	otu_240	-
Tapajos	adult	T1_12_a	Agaricales_sp_5	Basidiomycota	Agaricomycetes	-	Agaricales	otu_298	-
Tapajos	adult	T1_12_a	Agaricales_sp_6	Basidiomycota	Agaricomycetes	-	Agaricales	otu_498	-
Tapajos	adult	T1_12_a	Agaricomycetes_sp_14	Basidiomycota	Agaricomycetes	-	-	otu_264	-
Tapajos	adult	T1_12_a	Agaricomycetes_sp_2	Basidiomycota	Agaricomycetes	-	-	otu_418	-
Tapajos	adult	T1_12_a	Agaricomycetes_sp_20	Basidiomycota	Agaricomycetes	-	-	otu_145	-
Tapajos	adult	T1_12_a	Agaricomycetes_sp_21	Basidiomycota	Agaricomycetes	-	-	otu_151	-
Tapajos	adult	T1_12_a	Agaricomycetes_sp_24	Basidiomycota	Agaricomycetes	-	-	otu_399	-
Tapajos	adult	T1_12_a	Agaricomycetes_sp_6	Basidiomycota	Agaricomycetes	-	-	otu_356	-
Tapajos	adult	T1_12_a	Agaricostilbales_sp_4	Basidiomycota	Agaricostilbomycetes	-	Agaricostilbales	otu_712	-
Tapajos	adult	T1_12_a	Agaricostilbales_sp_7	Basidiomycota	Agaricostilbomycetes	-	Agaricostilbales	otu_844	-
Tapajos	adult	T1_12_a	Amphisphaeriaceae_sp_2.2	Ascomycota	Sordariomycetes	Amphisphaeriaceae	Xylariales	otu_183	-
Tapajos	adult	T1_12_a	Ascomycota_sp_29	Ascomycota	-	-	-	otu_6	-
Tapajos	adult	T1_12_a	Ascomycota_sp_44	Ascomycota	-	-	-	otu_118	-
Tapajos	adult	T1_12_a	Ascomycota_sp_52.1	Ascomycota	-	-	-	otu_2	-
Tapajos	adult	T1_12_a	Ascomycota_sp_57	Ascomycota	-	-	-	otu_47	-
Tapajos	adult	T1_12_a	Ascomycota_sp_68	Ascomycota	-	-	-	otu_199	-
Tapajos	adult	T1_12_a	Ascomycota_sp_69	Ascomycota	-	-	-	otu_219	-
Tapajos	adult	T1_12_a	Atheliaceae_sp_1	Basidiomycota	Agaricomycetes	Atheliaceae	Atheliales	otu_99	-
Tapajos	adult	T1_12_a	Atheliaceae_sp_2	Basidiomycota	Agaricomycetes	Atheliaceae	Atheliales	otu_249	-
Tapajos	adult	T1_12_a	Auriculariales_sp_3	Basidiomycota	Agaricomycetes	-	Auriculariales	otu_496	-
Tapajos	adult	T1_12_a	Bullera_sp_1	Basidiomycota	Tremellomycetes	Bulleraceae	Tremellales	otu_31	Bullera
Tapajos	adult	T1_12_a	Ceratobasidiaceae_sp_4	Basidiomycota	Agaricomycetes	Ceratobasidiaceae	Cantharellales	otu_734	-
Tapajos	adult	T1_12_a	Ceratobasidium_sp_2	Basidiomycota	Agaricomycetes	Ceratobasidiaceae	Cantharellales	otu_105	Ceratobasidium
Tapajos	adult	T1_12_a	Ceratobasidium_sp_4	Basidiomycota	Agaricomycetes	Ceratobasidiaceae	Cantharellales	otu_186	Ceratobasidium
Tapajos	adult	T1_12_a	Ceratobasidium_sp_5	Basidiomycota	Agaricomycetes	Ceratobasidiaceae	Cantharellales	otu_153	Ceratobasidium
Tapajos	adult	T1_12_a	Ceratobasidium_sp_6	Basidiomycota	Agaricomycetes	Ceratobasidiaceae	Cantharellales	otu_276	Ceratobasidium
Tapajos	adult	T1_12_a	Ceriporia_sp_1	Basidiomycota	Agaricomycetes	Irpicaceae	Polyporales	otu_28	Ceriporia
Tapajos	adult	T1_12_a	Chaetothyriales_sp_27	Ascomycota	Eurotiomycetes	-	Chaetothyriales	otu_184	-
Tapajos	adult	T1_12_a	Chaetothyriales_sp_30	Ascomycota	Eurotiomycetes	-	Chaetothyriales	otu_34	-
Tapajos	adult	T1_12_a	Chaetothyriales_sp_33	Ascomycota	Eurotiomycetes	-	Chaetothyriales	otu_66	-
Tapajos	adult	T1_12_a	Chaetothyriales_sp_37	Ascomycota	Eurotiomycetes	-	Chaetothyriales	otu_69	-
Tapajos	adult	T1_12_a	Chaetothyriales_sp_39	Ascomycota	Eurotiomycetes	-	Chaetothyriales	otu_282	-
Tapajos	adult	T1_12_a	Chaetothyriales_sp_48	Ascomycota	Eurotiomycetes	-	Chaetothyriales	otu_39	-
Tapajos	adult	T1_12_a	Chaetothyriales_sp_50	Ascomycota	Eurotiomycetes	-	Chaetothyriales	otu_56	-
Tapajos	adult	T1_12_a	Chaetothyriales_sp_60	Ascomycota	Eurotiomycetes	-	Chaetothyriales	otu_191	-
Tapajos	adult	T1_12_a	Chaetothyriales_sp_61	Ascomycota	Eurotiomycetes	-	Chaetothyriales	otu_128	-
Tapajos	adult	T1_12_a	Chaetothyriales_sp_64	Ascomycota	Eurotiomycetes	-	Chaetothyriales	otu_665	-
Tapajos	adult	T1_12_a	Chaetothyriales_sp_65	Ascomycota	Eurotiomycetes	-	Chaetothyriales	otu_702	-
Tapajos	adult	T1_12_a	Chaetothyriales_sp_75	Ascomycota	Eurotiomycetes	-	Chaetothyriales	otu_37	-
Tapajos	adult	T1_12_a	Chaetothyriales_sp_78	Ascomycota	Eurotiomycetes	-	Chaetothyriales	otu_197	-
Tapajos	adult	T1_12_a	Chaetothyriales_sp_85	Ascomycota	Eurotiomycetes	-	Chaetothyriales	otu_536	-
Tapajos	adult	T1_12_a	Chaetothyriales_sp_86	Ascomycota	Eurotiomycetes	-	Chaetothyriales	otu_847	-
Tapajos	adult	T1_12_a	Chaetothyriales_sp_88	Ascomycota	Eurotiomycetes	-	Chaetothyriales	otu_96	-
Tapajos	adult	T1_12_a	Corticiales_sp_1	Basidiomycota	Agaricomycetes	-	Corticiales	otu_398	-
Tapajos	adult	T1_12_a	Cystobasidiomycetes_sp_1	Basidiomycota	Cystobasidiomycetes	-	-	otu_121	-
Tapajos	adult	T1_12_a	Cystobasidiomycetes_sp_2	Basidiomycota	Cystobasidiomycetes	-	-	otu_254	-
Tapajos	adult	T1_12_a	Cystobasidiomycetes_sp_7	Basidiomycota	Cystobasidiomycetes	-	-	otu_845	-
Tapajos	adult	T1_12_a	Dothideomycetes_sp_1.2	Ascomycota	Dothideomycetes	-	-	otu_29	-
Tapajos	adult	T1_12_a	Eichleriella_sp_1	Basidiomycota	Agaricomycetes	Exidiaceae	Auriculariales	otu_284	Eichleriella
Tapajos	adult	T1_12_a	Exobasidiomycetes_sp_10	Basidiomycota	Exobasidiomycetes	-	-	otu_14	-
Tapajos	adult	T1_12_a	Exobasidiomycetes_sp_11	Basidiomycota	Exobasidiomycetes	-	-	otu_23	-
Tapajos	adult	T1_12_a	Exobasidiomycetes_sp_12	Basidiomycota	Exobasidiomycetes	-	-	otu_358	-
Tapajos	adult	T1_12_a	Exobasidiomycetes_sp_2.2	Basidiomycota	Exobasidiomycetes	-	-	otu_731	-
Tapajos	adult	T1_12_a	Exobasidiomycetes_sp_2.3	Basidiomycota	Exobasidiomycetes	-	-	otu_318	-
Tapajos	adult	T1_12_a	Exobasidiomycetes_sp_3.1	Basidiomycota	Exobasidiomycetes	-	-	otu_178	-
Tapajos	adult	T1_12_a	Flagelloscypha_sp_2	Basidiomycota	Agaricomycetes	Tricholomataceae	Agaricales	otu_466	Flagelloscypha
Tapajos	adult	T1_12_a	Fomitiporiasp1	Basidiomycota	Agaricomycetes	Hymenochaetaceae	Hymenochaetales	otu_340	Fomitiporiasp1
Tapajos	adult	T1_12_a	Ganoderma_sp_2	Basidiomycota	Agaricomycetes	Polyporaceae	Polyporales	otu_707	Ganoderma
Tapajos	adult	T1_12_a	Gerhardtia_sp_1	Basidiomycota	Agaricomycetes	Lyophyllaceae	Agaricales	otu_168	Gerhardtia
Tapajos	adult	T1_12_a	Gerronema_sp_1	Basidiomycota	Agaricomycetes	Tricholomataceae	Agaricales	otu_192	Gerronema
Tapajos	adult	T1_12_a	Gymnopus_sp_1	Basidiomycota	Agaricomycetes	Omphalotaceae	Agaricales	otu_360	Gymnopus
Tapajos	adult	T1_12_a	Gymnopus_sp_2	Basidiomycota	Agaricomycetes	Omphalotaceae	Agaricales	otu_253	Gymnopus
Tapajos	adult	T1_12_a	Haploporus_sp_1	Basidiomycota	Agaricomycetes	Polyporaceae	Polyporales	otu_843	Haploporus
Tapajos	adult	T1_12_a	Herpotrichiellaceae_sp_1	Ascomycota	Eurotiomycetes	Herpotrichiellaceae	Chaetothyriales	otu_115	-
Tapajos	adult	T1_12_a	Hyalocladosporiellasp1	Ascomycota	Eurotiomycetes	ChaetothyrialesIS	Chaetothyriales	otu_33	Hyalocladosporiellasp1
Tapajos	adult	T1_12_a	Hymenochaete_sp_6	Basidiomycota	Agaricomycetes	Hymenochaetaceae	Hymenochaetales	otu_664	Hymenochaete
Tapajos	adult	T1_12_a	Hypocreales_IS_sp_1	Ascomycota	Sordariomycetes	Hypocreales_IS	Hypocreales	otu_737	-
Tapajos	adult	T1_12_a	Kockovaella_sp_4	Basidiomycota	Tremellomycetes	Cuniculitremaceae	Tremellales	otu_342	Kockovaella
Tapajos	adult	T1_12_a	Malassezia_sp_6	Basidiomycota	Malasseziomycetes	Malasseziaceae	Malasseziales	otu_83	Malassezia
Tapajos	adult	T1_12_a	Marasmiaceae_sp_1	Basidiomycota	Agaricomycetes	Marasmiaceae	Agaricales	otu_736	-
Tapajos	adult	T1_12_a	Marasmiaceae_sp_4.1	Basidiomycota	Agaricomycetes	Marasmiaceae	Agaricales	otu_565	-
Tapajos	adult	T1_12_a	Marasmiaceae_sp_5	Basidiomycota	Agaricomycetes	Marasmiaceae	Agaricales	otu_735	-
Tapajos	adult	T1_12_a	Marasmius_sp_1	Basidiomycota	Agaricomycetes	Marasmiaceae	Agaricales	otu_106	Marasmius
Tapajos	adult	T1_12_a	Marasmius_sp_10	Basidiomycota	Agaricomycetes	Marasmiaceae	Agaricales	otu_248	Marasmius
Tapajos	adult	T1_12_a	Marasmius_sp_11	Basidiomycota	Agaricomycetes	Marasmiaceae	Agaricales	otu_257	Marasmius
Tapajos	adult	T1_12_a	Marasmius_sp_13	Basidiomycota	Agaricomycetes	Marasmiaceae	Agaricales	otu_299	Marasmius
Tapajos	adult	T1_12_a	Marasmius_sp_14	Basidiomycota	Agaricomycetes	Marasmiaceae	Agaricales	otu_306	Marasmius
Tapajos	adult	T1_12_a	Marasmius_sp_15	Basidiomycota	Agaricomycetes	Marasmiaceae	Agaricales	otu_332	Marasmius
Tapajos	adult	T1_12_a	Marasmius_sp_16	Basidiomycota	Agaricomycetes	Marasmiaceae	Agaricales	otu_359	Marasmius
Tapajos	adult	T1_12_a	Marasmius_sp_18	Basidiomycota	Agaricomycetes	Marasmiaceae	Agaricales	otu_417	Marasmius
Tapajos	adult	T1_12_a	Marasmius_sp_2	Basidiomycota	Agaricomycetes	Marasmiaceae	Agaricales	otu_139	Marasmius
Tapajos	adult	T1_12_a	Marasmius_sp_20	Basidiomycota	Agaricomycetes	Marasmiaceae	Agaricales	otu_432	Marasmius
Tapajos	adult	T1_12_a	Marasmius_sp_23	Basidiomycota	Agaricomycetes	Marasmiaceae	Agaricales	otu_475	Marasmius
Tapajos	adult	T1_12_a	Marasmius_sp_28	Basidiomycota	Agaricomycetes	Marasmiaceae	Agaricales	otu_59	Marasmius
Tapajos	adult	T1_12_a	Marasmius_sp_3	Basidiomycota	Agaricomycetes	Marasmiaceae	Agaricales	otu_154	Marasmius
Tapajos	adult	T1_12_a	Marasmius_sp_30	Basidiomycota	Agaricomycetes	Marasmiaceae	Agaricales	otu_609	Marasmius
Tapajos	adult	T1_12_a	Marasmius_sp_36	Basidiomycota	Agaricomycetes	Marasmiaceae	Agaricales	otu_84	Marasmius
Tapajos	adult	T1_12_a	Marasmius_sp_4	Basidiomycota	Agaricomycetes	Marasmiaceae	Agaricales	otu_174	Marasmius
Tapajos	adult	T1_12_a	Marasmius_sp_5	Basidiomycota	Agaricomycetes	Marasmiaceae	Agaricales	otu_196	Marasmius
Tapajos	adult	T1_12_a	Marasmius_sp_6	Basidiomycota	Agaricomycetes	Marasmiaceae	Agaricales	otu_213	Marasmius
Tapajos	adult	T1_12_a	Marasmius_sp_7	Basidiomycota	Agaricomycetes	Marasmiaceae	Agaricales	otu_218	Marasmius
Tapajos	adult	T1_12_a	Marasmius_sp_8	Basidiomycota	Agaricomycetes	Marasmiaceae	Agaricales	otu_239	Marasmius
Tapajos	adult	T1_12_a	Marasmius_sp_9	Basidiomycota	Agaricomycetes	Marasmiaceae	Agaricales	otu_245	Marasmius
Tapajos	adult	T1_12_a	Meira_sp_1	Basidiomycota	Exobasidiomycetes	Brachybasidiaceae	Exobasidiales	otu_1	Meira
Tapajos	adult	T1_12_a	Meira_sp_3	Basidiomycota	Exobasidiomycetes	Brachybasidiaceae	Exobasidiales	otu_137	Meira
Tapajos	adult	T1_12_a	Meira_sp_4	Basidiomycota	Exobasidiomycetes	Brachybasidiaceae	Exobasidiales	otu_17	Meira
Tapajos	adult	T1_12_a	Meira_sp_6	Basidiomycota	Exobasidiomycetes	Brachybasidiaceae	Exobasidiales	otu_19	Meira
Tapajos	adult	T1_12_a	Meira_sp_9	Basidiomycota	Exobasidiomycetes	Brachybasidiaceae	Exobasidiales	otu_5	Meira
Tapajos	adult	T1_12_a	Meyerozyma_sp_1	Ascomycota	Saccharomycetes	Debaryomycetaceae	Saccharomycetales	otu_7	Meyerozyma
Tapajos	adult	T1_12_a	Microdiplodia_sp_1	Ascomycota	Dothideomycetes	Botryosphaeriaceae	Botryosphaeriales	otu_448	Microdiplodia
Tapajos	adult	T1_12_a	Microdochium_sp_1	Ascomycota	Sordariomycetes	Microdochiaceae	Xylariales	otu_78	Microdochium
Tapajos	adult	T1_12_a	Mycenaceae_sp_1	Basidiomycota	Agaricomycetes	Mycenaceae	Agaricales	otu_134	-
Tapajos	adult	T1_12_a	Myriangiales_sp_1	Ascomycota	Dothideomycetes	-	Myriangiales	otu_341	-
Tapajos	adult	T1_12_a	Omphalotaceae_sp_1	Basidiomycota	Agaricomycetes	Omphalotaceae	Agaricales	otu_150	-
Tapajos	adult	T1_12_a	Omphalotaceae_sp_2	Basidiomycota	Agaricomycetes	Omphalotaceae	Agaricales	otu_208	-
Tapajos	adult	T1_12_a	Omphalotaceae_sp_3	Basidiomycota	Agaricomycetes	Omphalotaceae	Agaricales	otu_416	-
Tapajos	adult	T1_12_a	Omphalotaceae_sp_4	Basidiomycota	Agaricomycetes	Omphalotaceae	Agaricales	otu_537	-
Tapajos	adult	T1_12_a	Phaeophlebiopsis_sp_1	Basidiomycota	Agaricomycetes	Phanerochaetaceae	Polyporales	otu_357	Phaeophlebiopsis
Tapajos	adult	T1_12_a	Phanerochaetaceae_sp_1	Basidiomycota	Agaricomycetes	Phanerochaetaceae	Polyporales	otu_259	-
Tapajos	adult	T1_12_a	Physisporinus_sp_2	Basidiomycota	Agaricomycetes	Meripilaceae	Polyporales	otu_246	Physisporinus
Tapajos	adult	T1_12_a	Physisporinus_sp_5	Basidiomycota	Agaricomycetes	Meripilaceae	Polyporales	otu_90	Physisporinus
Tapajos	adult	T1_12_a	Polyporales_sp_16	Basidiomycota	Agaricomycetes	-	Polyporales	otu_127	-
Tapajos	adult	T1_12_a	Psathyrella_sp_2	Basidiomycota	Agaricomycetes	Psathyrellaceae	Agaricales	otu_380	Psathyrella
Tapajos	adult	T1_12_a	Pseudozyma_sp_1	Basidiomycota	Ustilaginomycetes	Ustilaginaceae	Ustilaginales	otu_343	Pseudozyma
Tapajos	adult	T1_12_a	Resinicium_sp_3	Basidiomycota	Agaricomycetes	HymenochaetalesIS	Hymenochaetales	otu_449	Resinicium
Tapajos	adult	T1_12_a	Rugosomyces_sp_2	Basidiomycota	Agaricomycetes	Tricholomataceae	Agaricales	otu_732	Rugosomyces
Tapajos	adult	T1_12_a	Russulales_sp_4	Basidiomycota	Agaricomycetes	-	Russulales	otu_104	-
Tapajos	adult	T1_12_a	Russulales_sp_5	Basidiomycota	Agaricomycetes	-	Russulales	otu_329	-
Tapajos	adult	T1_12_a	Russulales_sp_6	Basidiomycota	Agaricomycetes	-	Russulales	otu_317	-
Tapajos	adult	T1_12_a	Sarocladium_sp_1	Ascomycota	Sordariomycetes	HypocrealesIS	Hypocreales	otu_232	Sarocladium
Tapajos	adult	T1_12_a	Selenophoma_sp_1	Ascomycota	Dothideomycetes	DothidealesIS	Dothideales	otu_497	Selenophoma
Tapajos	adult	T1_12_a	Septobasidium_sp_1	Basidiomycota	Pucciniomycetes	Septobasidiaceae	Septobasidiales	otu_122	Septobasidium
Tapajos	adult	T1_12_a	Septobasidium_sp_13	Basidiomycota	Pucciniomycetes	Septobasidiaceae	Septobasidiales	otu_608	Septobasidium
Tapajos	adult	T1_12_a	Septobasidium_sp_4	Basidiomycota	Pucciniomycetes	Septobasidiaceae	Septobasidiales	otu_188	Septobasidium
Tapajos	adult	T1_12_a	Strelitziana_sp_5	Ascomycota	Eurotiomycetes	ChaetothyrialesIS	Chaetothyriales	otu_51	Strelitziana
Tapajos	adult	T1_12_a	Sympodiomycopsis_sp_1	Basidiomycota	Exobasidiomycetes	MicrostromatalesIS	Microstromatales	otu_12	Sympodiomycopsis
Tapajos	adult	T1_12_a	Sympodiomycopsis_sp_3	Basidiomycota	Exobasidiomycetes	MicrostromatalesIS	Microstromatales	otu_22	Sympodiomycopsis
Tapajos	adult	T1_12_a	Sympodiomycopsis_sp_4	Basidiomycota	Exobasidiomycetes	MicrostromatalesIS	Microstromatales	otu_3	Sympodiomycopsis
Tapajos	adult	T1_12_a	Tetrapyrgos_sp_1	Basidiomycota	Agaricomycetes	Marasmiaceae	Agaricales	otu_261	Tetrapyrgos
Tapajos	adult	T1_12_a	Tetrapyrgos_sp_2	Basidiomycota	Agaricomycetes	Marasmiaceae	Agaricales	otu_397	Tetrapyrgos
Tapajos	adult	T1_12_a	Trechispora_sp_14	Basidiomycota	Agaricomycetes	Hydnodontaceae	Trechisporales	otu_846	Trechispora
Tapajos	adult	T1_12_a	Trechispora_sp_2	Basidiomycota	Agaricomycetes	Hydnodontaceae	Trechisporales	otu_396	Trechispora
Tapajos	adult	T1_12_a	Trechispora_sp_3	Basidiomycota	Agaricomycetes	Hydnodontaceae	Trechisporales	otu_447	Trechispora
Tapajos	adult	T1_12_a	Trechispora_sp_4	Basidiomycota	Agaricomycetes	Hydnodontaceae	Trechisporales	otu_473	Trechispora
Tapajos	adult	T1_12_a	Trechispora_sp_5	Basidiomycota	Agaricomycetes	Hydnodontaceae	Trechisporales	otu_474	Trechispora
Tapajos	adult	T1_12_a	Tremellomycetes_sp_3	Basidiomycota	Tremellomycetes	-	-	otu_200	-
Tapajos	adult	T1_12_a	Tremellomycetes_sp_4	Basidiomycota	Tremellomycetes	-	-	otu_68	-
Tapajos	adult	T1_12_a	Tremellomycetes_sp_5	Basidiomycota	Tremellomycetes	-	-	otu_247	-
Tapajos	adult	T1_12_a	Tremellomycetes_sp_6	Basidiomycota	Tremellomycetes	-	-	otu_53	-
Tapajos	adult	T1_12_a	Tremellomycetes_sp_7	Basidiomycota	Tremellomycetes	-	-	otu_263	-
Tapajos	adult	T1_12_a	Tremellomycetes_sp_9	Basidiomycota	Tremellomycetes	-	-	otu_44	-
Tapajos	adult	T1_12_a	Tricholomataceae_sp_2	Basidiomycota	Agaricomycetes	Tricholomataceae	Agaricales	otu_117	-
Tapajos	adult	T1_12_a	Verruconis_sp_1	Ascomycota	Dothideomycetes	Sympoventuriaceae	Venturiales	otu_237	Verruconis
Tapajos	adult	T1_12_a	Xylariales_sp_7	Ascomycota	Sordariomycetes	-	Xylariales	otu_381	-
Tapajos	adult	T1_12_a	Xylodon_sp_1	Basidiomycota	Agaricomycetes	Schizoporaceae	Hymenochaetales	otu_101	Xylodon
Tapajos	adult	T1_16_a	Agaricales_sp_1	Basidiomycota	Agaricomycetes	-	Agaricales	otu_189	-
Tapajos	adult	T1_16_a	Ascomycota_sp_12	Ascomycota	-	-	-	otu_347	-
Tapajos	adult	T1_16_a	Ascomycota_sp_15	Ascomycota	-	-	-	otu_45	-
Tapajos	adult	T1_16_a	Ascomycota_sp_37	Ascomycota	-	-	-	otu_111	-
Tapajos	adult	T1_16_a	Ascomycota_sp_41	Ascomycota	-	-	-	otu_877	-
Tapajos	adult	T1_16_a	Ascomycota_sp_52.1	Ascomycota	-	-	-	otu_2	-
Tapajos	adult	T1_16_a	Ascomycota_sp_58	Ascomycota	-	-	-	otu_50	-
Tapajos	adult	T1_16_a	Ascomycota_sp_6	Ascomycota	-	-	-	otu_202	-
Tapajos	adult	T1_16_a	Ascomycota_sp_65	Ascomycota	-	-	-	otu_85	-
Tapajos	adult	T1_16_a	Ascomycota_sp_66	Ascomycota	-	-	-	otu_97	-
Tapajos	adult	T1_16_a	Ascomycota_sp_68	Ascomycota	-	-	-	otu_199	-
Tapajos	adult	T1_16_a	Ascomycota_sp_71	Ascomycota	-	-	-	otu_322	-
Tapajos	adult	T1_16_a	Ascomycota_sp_74	Ascomycota	-	-	-	otu_423	-
Tapajos	adult	T1_16_a	Ascomycota_sp_76	Ascomycota	-	-	-	otu_455	-
Tapajos	adult	T1_16_a	Ascomycota_sp_78	Ascomycota	-	-	-	otu_64	-
Tapajos	adult	T1_16_a	Ascomycota_sp_8	Ascomycota	-	-	-	otu_260	-
Tapajos	adult	T1_16_a	Ascomycota_sp_91	Ascomycota	-	-	-	otu_880	-
Tapajos	adult	T1_16_a	Auriculariales_sp_2	Basidiomycota	Agaricomycetes	-	Auriculariales	otu_879	-
Tapajos	adult	T1_16_a	Basidiomycota_sp_13	Basidiomycota	-	-	-	otu_92	-
Tapajos	adult	T1_16_a	Basidiomycota_sp_15	Basidiomycota	-	-	-	otu_114	-
Tapajos	adult	T1_16_a	Basidiomycota_sp_2	Basidiomycota	-	-	-	otu_146	-
Tapajos	adult	T1_16_a	Basidiomycota_sp_22	Basidiomycota	-	-	-	otu_550	-
Tapajos	adult	T1_16_a	Basidiomycota_sp_3	Basidiomycota	-	-	-	otu_158	-
Tapajos	adult	T1_16_a	Basidiomycota_sp_32	Basidiomycota	-	-	-	otu_123	-
Tapajos	adult	T1_16_a	Basidiomycota_sp_34	Basidiomycota	-	-	-	otu_577	-
Tapajos	adult	T1_16_a	Basidiomycota_sp_5	Basidiomycota	-	-	-	otu_25	-
Tapajos	adult	T1_16_a	Bullera_sp_1	Basidiomycota	Tremellomycetes	Bulleraceae	Tremellales	otu_31	Bullera
Tapajos	adult	T1_16_a	Bullera_sp_3	Basidiomycota	Tremellomycetes	Bulleraceae	Tremellales	otu_93	Bullera
Tapajos	adult	T1_16_a	Chaetothyriales_sp_18	Ascomycota	Eurotiomycetes	-	Chaetothyriales	otu_214	-
Tapajos	adult	T1_16_a	Chaetothyriales_sp_19	Ascomycota	Eurotiomycetes	-	Chaetothyriales	otu_10	-
Tapajos	adult	T1_16_a	Chaetothyriales_sp_21	Ascomycota	Eurotiomycetes	-	Chaetothyriales	otu_72	-
Tapajos	adult	T1_16_a	Chaetothyriales_sp_23	Ascomycota	Eurotiomycetes	-	Chaetothyriales	otu_268	-
Tapajos	adult	T1_16_a	Chaetothyriales_sp_25	Ascomycota	Eurotiomycetes	-	Chaetothyriales	otu_385	-
Tapajos	adult	T1_16_a	Chaetothyriales_sp_34	Ascomycota	Eurotiomycetes	-	Chaetothyriales	otu_57	-
Tapajos	adult	T1_16_a	Chaetothyriales_sp_36	Ascomycota	Eurotiomycetes	-	Chaetothyriales	otu_578	-
Tapajos	adult	T1_16_a	Chaetothyriales_sp_38	Ascomycota	Eurotiomycetes	-	Chaetothyriales	otu_175	-
Tapajos	adult	T1_16_a	Chaetothyriales_sp_4	Ascomycota	Eurotiomycetes	-	Chaetothyriales	otu_623	-
Tapajos	adult	T1_16_a	Chaetothyriales_sp_40	Ascomycota	Eurotiomycetes	-	Chaetothyriales	otu_222	-
Tapajos	adult	T1_16_a	Chaetothyriales_sp_43	Ascomycota	Eurotiomycetes	-	Chaetothyriales	otu_103	-
Tapajos	adult	T1_16_a	Chaetothyriales_sp_5	Ascomycota	Eurotiomycetes	-	Chaetothyriales	otu_152	-
Tapajos	adult	T1_16_a	Chaetothyriales_sp_50	Ascomycota	Eurotiomycetes	-	Chaetothyriales	otu_56	-
Tapajos	adult	T1_16_a	Chaetothyriales_sp_51	Ascomycota	Eurotiomycetes	-	Chaetothyriales	otu_58	-
Tapajos	adult	T1_16_a	Chaetothyriales_sp_53	Ascomycota	Eurotiomycetes	-	Chaetothyriales	otu_878	-
Tapajos	adult	T1_16_a	Chaetothyriales_sp_66	Ascomycota	Eurotiomycetes	-	Chaetothyriales	otu_252	-
Tapajos	adult	T1_16_a	Chaetothyriales_sp_67	Ascomycota	Eurotiomycetes	-	Chaetothyriales	otu_748	-
Tapajos	adult	T1_16_a	Chaetothyriales_sp_77	Ascomycota	Eurotiomycetes	-	Chaetothyriales	otu_393	-
Tapajos	adult	T1_16_a	Chaetothyriales_sp_81	Ascomycota	Eurotiomycetes	-	Chaetothyriales	otu_227	-
Tapajos	adult	T1_16_a	Chaetothyriales_sp_82.2	Ascomycota	Eurotiomycetes	-	Chaetothyriales	otu_746	-
Tapajos	adult	T1_16_a	Cryptococcus_sp_1	Basidiomycota	Tremellomycetes	Cryptococcaceae	Tremellales	otu_108	Cryptococcus
Tapajos	adult	T1_16_a	Cystobasidiomycetes_sp_3	Basidiomycota	Cystobasidiomycetes	-	-	otu_210	-
Tapajos	adult	T1_16_a	Cystobasidiomycetes_sp_9	Basidiomycota	Cystobasidiomycetes	-	-	otu_366	-
Tapajos	adult	T1_16_a	Diaporthales_sp_2	Ascomycota	Sordariomycetes	-	Diaporthales	otu_674	-
Tapajos	adult	T1_16_a	Dothideomycetes_sp_6	Ascomycota	Dothideomycetes	-	-	otu_747	-
Tapajos	adult	T1_16_a	Exobasidiomycetes_sp_12	Basidiomycota	Exobasidiomycetes	-	-	otu_358	-
Tapajos	adult	T1_16_a	Exobasidiomycetes_sp_3.1	Basidiomycota	Exobasidiomycetes	-	-	otu_178	-
Tapajos	adult	T1_16_a	Exobasidiomycetes_sp_3.3	Basidiomycota	Exobasidiomycetes	-	-	otu_277	-
Tapajos	adult	T1_16_a	Exobasidiomycetes_sp_3.4	Basidiomycota	Exobasidiomycetes	-	-	otu_20	-
Tapajos	adult	T1_16_a	Exobasidiomycetes_sp_4	Basidiomycota	Exobasidiomycetes	-	-	otu_129	-
Tapajos	adult	T1_16_a	Gymnopus_sp_4	Basidiomycota	Agaricomycetes	Omphalotaceae	Agaricales	otu_402	Gymnopus
Tapajos	adult	T1_16_a	Hyalocladosporiellasp1	Ascomycota	Eurotiomycetes	ChaetothyrialesIS	Chaetothyriales	otu_33	Hyalocladosporiellasp1
Tapajos	adult	T1_16_a	Hypocreales_sp_3	Ascomycota	Sordariomycetes	-	Hypocreales	otu_676	-
Tapajos	adult	T1_16_a	Malassezia_sp_6	Basidiomycota	Malasseziomycetes	Malasseziaceae	Malasseziales	otu_83	Malassezia
Tapajos	adult	T1_16_a	Marasmius_sp_19	Basidiomycota	Agaricomycetes	Marasmiaceae	Agaricales	otu_419	Marasmius
Tapajos	adult	T1_16_a	Meira_sp_3	Basidiomycota	Exobasidiomycetes	Brachybasidiaceae	Exobasidiales	otu_137	Meira
Tapajos	adult	T1_16_a	Meira_sp_4	Basidiomycota	Exobasidiomycetes	Brachybasidiaceae	Exobasidiales	otu_17	Meira
Tapajos	adult	T1_16_a	Meira_sp_5	Basidiomycota	Exobasidiomycetes	Brachybasidiaceae	Exobasidiales	otu_185	Meira
Tapajos	adult	T1_16_a	Meira_sp_9	Basidiomycota	Exobasidiomycetes	Brachybasidiaceae	Exobasidiales	otu_5	Meira
Tapajos	adult	T1_16_a	Meyerozyma_sp_1	Ascomycota	Saccharomycetes	Debaryomycetaceae	Saccharomycetales	otu_7	Meyerozyma
Tapajos	adult	T1_16_a	Neostrelitziana_sp_1	Ascomycota	Eurotiomycetes	ChaetothyrialesIS	Chaetothyriales	otu_194	Neostrelitziana
Tapajos	adult	T1_16_a	Omphalotaceae_sp_7	Basidiomycota	Agaricomycetes	Omphalotaceae	Agaricales	otu_675	-
Tapajos	adult	T1_16_a	Polyporales_sp_16	Basidiomycota	Agaricomycetes	-	Polyporales	otu_127	-
Tapajos	adult	T1_16_a	Pucciniomycetes_sp_12	Basidiomycota	Pucciniomycetes	-	-	otu_481	-
Tapajos	adult	T1_16_a	Pucciniomycetes_sp_17	Basidiomycota	Pucciniomycetes	-	-	otu_60	-
Tapajos	adult	T1_16_a	Pucciniomycetes_sp_8	Basidiomycota	Pucciniomycetes	-	-	otu_323	-
Tapajos	adult	T1_16_a	Rhodosporidiobolus_sp_1	Basidiomycota	Microbotryomycetes	Sporidiobolaceae	Sporidiobolales	otu_544	Rhodosporidiobolus
Tapajos	adult	T1_16_a	Septobasidium_sp_2	Basidiomycota	Pucciniomycetes	Septobasidiaceae	Septobasidiales	otu_125	Septobasidium
Tapajos	adult	T1_16_a	Septobasidium_sp_3	Basidiomycota	Pucciniomycetes	Septobasidiaceae	Septobasidiales	otu_147	Septobasidium
Tapajos	adult	T1_16_a	Septobasidium_sp_5	Basidiomycota	Pucciniomycetes	Septobasidiaceae	Septobasidiales	otu_204	Septobasidium
Tapajos	adult	T1_16_a	Sistotremastrum_sp_1	Basidiomycota	Agaricomycetes	Hydnodontaceae	Trechisporales	otu_384	Sistotremastrum
Tapajos	adult	T1_16_a	Sporidiobolales_IS_sp_2	Basidiomycota	Microbotryomycetes	Sporidiobolales_IS	Sporidiobolales	otu_346	-
Tapajos	adult	T1_16_a	Symmetrospora_sp_1	Basidiomycota	Cystobasidiomycetes	Symmetrosporaceae	CystobasidiomycetesIS	otu_308	Symmetrospora
Tapajos	adult	T1_16_a	Symmetrospora_sp_2	Basidiomycota	Cystobasidiomycetes	Symmetrosporaceae	CystobasidiomycetesIS	otu_453	Symmetrospora
Tapajos	adult	T1_16_a	Sympodiomycopsis_sp_1	Basidiomycota	Exobasidiomycetes	MicrostromatalesIS	Microstromatales	otu_12	Sympodiomycopsis
Tapajos	adult	T1_16_a	Sympodiomycopsis_sp_3	Basidiomycota	Exobasidiomycetes	MicrostromatalesIS	Microstromatales	otu_22	Sympodiomycopsis
Tapajos	adult	T1_16_a	Sympodiomycopsis_sp_4	Basidiomycota	Exobasidiomycetes	MicrostromatalesIS	Microstromatales	otu_3	Sympodiomycopsis
Tapajos	adult	T1_16_a	Tremellales_sp_1	Basidiomycota	Tremellomycetes	-	Tremellales	otu_267	-
Tapajos	adult	T1_16_a	Tremellales_sp_2	Basidiomycota	Tremellomycetes	-	Tremellales	otu_131	-
Tapajos	adult	T1_16_a	Tremellomycetes_sp_10	Basidiomycota	Tremellomycetes	-	-	otu_225	-
Tapajos	adult	T1_16_a	Tremellomycetes_sp_11	Basidiomycota	Tremellomycetes	-	-	otu_230	-
Tapajos	adult	T1_4_a	Agaricaceae_sp_1.2	Basidiomycota	Agaricomycetes	Agaricaceae	Agaricales	otu_784	-
Tapajos	adult	T1_4_a	Agaricomycetes_sp_16	Basidiomycota	Agaricomycetes	-	-	otu_595	-
Tapajos	adult	T1_4_a	Amphisphaeriaceae_sp_1	Ascomycota	Sordariomycetes	Amphisphaeriaceae	Xylariales	otu_937	-
Tapajos	adult	T1_4_a	Ascomycota_sp_13	Ascomycota	-	-	-	otu_4	-
Tapajos	adult	T1_4_a	Ascomycota_sp_2	Ascomycota	-	-	-	otu_15	-
Tapajos	adult	T1_4_a	Ascomycota_sp_29	Ascomycota	-	-	-	otu_6	-
Tapajos	adult	T1_4_a	Ascomycota_sp_38	Ascomycota	-	-	-	otu_41	-
Tapajos	adult	T1_4_a	Ascomycota_sp_43	Ascomycota	-	-	-	otu_499	-
Tapajos	adult	T1_4_a	Ascomycota_sp_52.1	Ascomycota	-	-	-	otu_2	-
Tapajos	adult	T1_4_a	Ascomycota_sp_52.3	Ascomycota	-	-	-	otu_936	-
Tapajos	adult	T1_4_a	Ascomycota_sp_66	Ascomycota	-	-	-	otu_97	-
Tapajos	adult	T1_4_a	Ascomycota_sp_82	Ascomycota	-	-	-	otu_939	-
Tapajos	adult	T1_4_a	Ascomycota_sp_9	Ascomycota	-	-	-	otu_280	-
Tapajos	adult	T1_4_a	Ascomycota_sp_94	Ascomycota	-	-	-	otu_935	-
Tapajos	adult	T1_4_a	Ascomycota_sp_98	Ascomycota	-	-	-	otu_63	-
Tapajos	adult	T1_4_a	Auriculariales_sp_5	Basidiomycota	Agaricomycetes	-	Auriculariales	otu_594	-
Tapajos	adult	T1_4_a	Basidiomycota_sp_33	Basidiomycota	-	-	-	otu_561	-
Tapajos	adult	T1_4_a	Bullera_sp_1	Basidiomycota	Tremellomycetes	Bulleraceae	Tremellales	otu_31	Bullera
Tapajos	adult	T1_4_a	Bullera_sp_3	Basidiomycota	Tremellomycetes	Bulleraceae	Tremellales	otu_93	Bullera
Tapajos	adult	T1_4_a	Ceratobasidiaceae_sp_3	Basidiomycota	Agaricomycetes	Ceratobasidiaceae	Cantharellales	otu_940	-
Tapajos	adult	T1_4_a	Chaetothyriales_sp_50	Ascomycota	Eurotiomycetes	-	Chaetothyriales	otu_56	-
Tapajos	adult	T1_4_a	Debaryomyces_sp_1	Ascomycota	Saccharomycetes	Debaryomycetaceae	Saccharomycetales	otu_140	Debaryomyces
Tapajos	adult	T1_4_a	Dothideomycetes_sp_1.2	Ascomycota	Dothideomycetes	-	-	otu_29	-
Tapajos	adult	T1_4_a	Exobasidiomycetes_sp_12	Basidiomycota	Exobasidiomycetes	-	-	otu_358	-
Tapajos	adult	T1_4_a	Exobasidiomycetes_sp_3.4	Basidiomycota	Exobasidiomycetes	-	-	otu_20	-
Tapajos	adult	T1_4_a	Exobasidiomycetes_sp_7	Basidiomycota	Exobasidiomycetes	-	-	otu_786	-
Tapajos	adult	T1_4_a	Fomitopsis_sp_1	Basidiomycota	Agaricomycetes	Fomitopsidaceae	Polyporales	otu_274	Fomitopsis
Tapajos	adult	T1_4_a	Ganoderma_sp_1	Basidiomycota	Agaricomycetes	Polyporaceae	Polyporales	otu_198	Ganoderma
Tapajos	adult	T1_4_a	Gymnopus_sp_2	Basidiomycota	Agaricomycetes	Omphalotaceae	Agaricales	otu_253	Gymnopus
Tapajos	adult	T1_4_a	Gymnopus_sp_7	Basidiomycota	Agaricomycetes	Omphalotaceae	Agaricales	otu_881	Gymnopus
Tapajos	adult	T1_4_a	Haploporus_sp_2	Basidiomycota	Agaricomycetes	Polyporaceae	Polyporales	otu_896	Haploporus
Tapajos	adult	T1_4_a	Hymenochaete_sp_9	Basidiomycota	Agaricomycetes	Hymenochaetaceae	Hymenochaetales	otu_787	Hymenochaete
Tapajos	adult	T1_4_a	Hypocreales_sp_4	Ascomycota	Sordariomycetes	-	Hypocreales	otu_785	-
Tapajos	adult	T1_4_a	Hypocreales_sp_6	Ascomycota	Sordariomycetes	-	Hypocreales	otu_938	-
Tapajos	adult	T1_4_a	Malassezia_sp_1	Basidiomycota	Malasseziomycetes	Malasseziaceae	Malasseziales	otu_18	Malassezia
Tapajos	adult	T1_4_a	Malassezia_sp_4	Basidiomycota	Malasseziomycetes	Malasseziaceae	Malasseziales	otu_812	Malassezia
Tapajos	adult	T1_4_a	Marasmius_sp_26	Basidiomycota	Agaricomycetes	Marasmiaceae	Agaricales	otu_525	Marasmius
Tapajos	adult	T1_4_a	Meira_sp_1	Basidiomycota	Exobasidiomycetes	Brachybasidiaceae	Exobasidiales	otu_1	Meira
Tapajos	adult	T1_4_a	Meira_sp_4	Basidiomycota	Exobasidiomycetes	Brachybasidiaceae	Exobasidiales	otu_17	Meira
Tapajos	adult	T1_4_a	Meira_sp_6	Basidiomycota	Exobasidiomycetes	Brachybasidiaceae	Exobasidiales	otu_19	Meira
Tapajos	adult	T1_4_a	Meira_sp_9	Basidiomycota	Exobasidiomycetes	Brachybasidiaceae	Exobasidiales	otu_5	Meira
Tapajos	adult	T1_4_a	Meyerozyma_sp_1	Ascomycota	Saccharomycetes	Debaryomycetaceae	Saccharomycetales	otu_7	Meyerozyma
Tapajos	adult	T1_4_a	Peniophora_sp_1	Basidiomycota	Agaricomycetes	Peniophoraceae	Russulales	otu_686	Peniophora
Tapajos	adult	T1_4_a	Phaeomoniellales_sp_1	Ascomycota	Eurotiomycetes	-	Phaeomoniellales	otu_551	-
Tapajos	adult	T1_4_a	Phlebia_sp_1	Basidiomycota	Agaricomycetes	Meruliaceae	Polyporales	otu_75	Phlebia
Tapajos	adult	T1_4_a	Physisporinus_sp_2	Basidiomycota	Agaricomycetes	Meripilaceae	Polyporales	otu_246	Physisporinus
Tapajos	adult	T1_4_a	Physisporinus_sp_3	Basidiomycota	Agaricomycetes	Meripilaceae	Polyporales	otu_312	Physisporinus
Tapajos	adult	T1_4_a	Physisporinus_sp_5	Basidiomycota	Agaricomycetes	Meripilaceae	Polyporales	otu_90	Physisporinus
Tapajos	adult	T1_4_a	Pleurotus_sp_1	Basidiomycota	Agaricomycetes	Pleurotaceae	Agaricales	otu_524	Pleurotus
Tapajos	adult	T1_4_a	Polyporaceae_sp_3.2	Basidiomycota	Agaricomycetes	Polyporaceae	Polyporales	otu_596	-
Tapajos	adult	T1_4_a	Polyporales_sp_12	Basidiomycota	Agaricomycetes	-	Polyporales	otu_459	-
Tapajos	adult	T1_4_a	Polyporales_sp_16	Basidiomycota	Agaricomycetes	-	Polyporales	otu_127	-
Tapajos	adult	T1_4_a	Polyporales_sp_7	Basidiomycota	Agaricomycetes	-	Polyporales	otu_706	-
Tapajos	adult	T1_4_a	Polyporales_sp_9	Basidiomycota	Agaricomycetes	-	Polyporales	otu_486	-
Tapajos	adult	T1_4_a	Punctulariopsis_sp_1	Basidiomycota	Agaricomycetes	Punctulariaceae	Corticiales	otu_705	Punctulariopsis
Tapajos	adult	T1_4_a	Resupinatus_sp_1	Basidiomycota	Agaricomycetes	Tricholomataceae	Agaricales	otu_646	Resupinatus
Tapajos	adult	T1_4_a	Rhodotorula_sp_1	Basidiomycota	Microbotryomycetes	Sporidiobolaceae	Sporidiobolales	otu_67	Rhodotorula
Tapajos	adult	T1_4_a	Scopuloides_sp_1	Basidiomycota	Agaricomycetes	Meruliaceae	Polyporales	otu_704	Scopuloides
Tapajos	adult	T1_4_a	Septobasidium_sp_1	Basidiomycota	Pucciniomycetes	Septobasidiaceae	Septobasidiales	otu_122	Septobasidium
Tapajos	adult	T1_4_a	Sympodiomycopsis_sp_1	Basidiomycota	Exobasidiomycetes	MicrostromatalesIS	Microstromatales	otu_12	Sympodiomycopsis
Tapajos	adult	T1_4_a	Sympodiomycopsis_sp_2	Basidiomycota	Exobasidiomycetes	MicrostromatalesIS	Microstromatales	otu_201	Sympodiomycopsis
Tapajos	adult	T1_4_a	Sympodiomycopsis_sp_3	Basidiomycota	Exobasidiomycetes	MicrostromatalesIS	Microstromatales	otu_22	Sympodiomycopsis
Tapajos	adult	T1_4_a	Sympodiomycopsis_sp_4	Basidiomycota	Exobasidiomycetes	MicrostromatalesIS	Microstromatales	otu_3	Sympodiomycopsis
Tapajos	adult	T1_4_a	Xylodon_sp_1	Basidiomycota	Agaricomycetes	Schizoporaceae	Hymenochaetales	otu_101	Xylodon
Tapajos	adult	T1_4_a	Xylodon_sp_3	Basidiomycota	Agaricomycetes	Schizoporaceae	Hymenochaetales	otu_305	Xylodon
Tapajos	adult	T1_6_a	Agaricales_sp_1	Basidiomycota	Agaricomycetes	-	Agaricales	otu_189	-
Tapajos	adult	T1_6_a	Agaricales_sp_21	Basidiomycota	Agaricomycetes	-	Agaricales	otu_109	-
Tapajos	adult	T1_6_a	Agaricales_sp_30	Basidiomycota	Agaricomycetes	-	Agaricales	otu_944	-
Tapajos	adult	T1_6_a	Ascomycota_sp_13	Ascomycota	-	-	-	otu_4	-
Tapajos	adult	T1_6_a	Ascomycota_sp_19	Ascomycota	-	-	-	otu_52	-
Tapajos	adult	T1_6_a	Ascomycota_sp_2	Ascomycota	-	-	-	otu_15	-
Tapajos	adult	T1_6_a	Ascomycota_sp_26	Ascomycota	-	-	-	otu_9	-
Tapajos	adult	T1_6_a	Ascomycota_sp_32	Ascomycota	-	-	-	otu_528	-
Tapajos	adult	T1_6_a	Ascomycota_sp_36	Ascomycota	-	-	-	otu_74	-
Tapajos	adult	T1_6_a	Ascomycota_sp_38	Ascomycota	-	-	-	otu_41	-
Tapajos	adult	T1_6_a	Ascomycota_sp_52.1	Ascomycota	-	-	-	otu_2	-
Tapajos	adult	T1_6_a	Ascomycota_sp_66	Ascomycota	-	-	-	otu_97	-
Tapajos	adult	T1_6_a	Ascomycota_sp_73	Ascomycota	-	-	-	otu_36	-
Tapajos	adult	T1_6_a	Ascomycota_sp_76	Ascomycota	-	-	-	otu_455	-
Tapajos	adult	T1_6_a	Ascomycota_sp_78	Ascomycota	-	-	-	otu_64	-
Tapajos	adult	T1_6_a	Ascomycota_sp_87	Ascomycota	-	-	-	otu_464	-
Tapajos	adult	T1_6_a	Atractiellomycetes_sp_1	Basidiomycota	Atractiellomycetes	-	-	otu_948	-
Tapajos	adult	T1_6_a	Basidiomycota_sp_3	Basidiomycota	-	-	-	otu_158	-
Tapajos	adult	T1_6_a	Basidiomycota_sp_33	Basidiomycota	-	-	-	otu_561	-
Tapajos	adult	T1_6_a	Basidiomycota_sp_5	Basidiomycota	-	-	-	otu_25	-
Tapajos	adult	T1_6_a	Beltrania_sp_1	Ascomycota	Sordariomycetes	Beltraniaceae	Xylariales	otu_412	Beltrania
Tapajos	adult	T1_6_a	Bullera_sp_1	Basidiomycota	Tremellomycetes	Bulleraceae	Tremellales	otu_31	Bullera
Tapajos	adult	T1_6_a	Ceraceosorus_sp_1	Basidiomycota	Exobasidiomycetes	Ceraceosoraceae	Ceraceosorales	otu_472	Ceraceosorus
Tapajos	adult	T1_6_a	Ceramothyrium_sp_2	Ascomycota	Eurotiomycetes	Chaetothyriaceae	Chaetothyriales	otu_647	Ceramothyrium
Tapajos	adult	T1_6_a	Ceratobasidiaceae_sp_5	Basidiomycota	Agaricomycetes	Ceratobasidiaceae	Cantharellales	otu_949	-
Tapajos	adult	T1_6_a	Chaetothyriales_sp_21	Ascomycota	Eurotiomycetes	-	Chaetothyriales	otu_72	-
Tapajos	adult	T1_6_a	Chaetothyriales_sp_56	Ascomycota	Eurotiomycetes	-	Chaetothyriales	otu_947	-
Tapajos	adult	T1_6_a	Chaetothyriales_sp_75	Ascomycota	Eurotiomycetes	-	Chaetothyriales	otu_37	-
Tapajos	adult	T1_6_a	Cyphellophora_sp_2	Ascomycota	Eurotiomycetes	Cyphellophoraceae	Chaetothyriales	otu_404	Cyphellophora
Tapajos	adult	T1_6_a	Dothideomycetes_sp_1.2	Ascomycota	Dothideomycetes	-	-	otu_29	-
Tapajos	adult	T1_6_a	Eichleriella_sp_1	Basidiomycota	Agaricomycetes	Exidiaceae	Auriculariales	otu_284	Eichleriella
Tapajos	adult	T1_6_a	Exobasidiomycetes_sp_11	Basidiomycota	Exobasidiomycetes	-	-	otu_23	-
Tapajos	adult	T1_6_a	Exobasidiomycetes_sp_13	Basidiomycota	Exobasidiomycetes	-	-	otu_376	-
Tapajos	adult	T1_6_a	Exobasidiomycetes_sp_3.1	Basidiomycota	Exobasidiomycetes	-	-	otu_178	-
Tapajos	adult	T1_6_a	Exobasidiomycetes_sp_3.4	Basidiomycota	Exobasidiomycetes	-	-	otu_20	-
Tapajos	adult	T1_6_a	Exophiala_sp_2	Ascomycota	Eurotiomycetes	Herpotrichiellaceae	Chaetothyriales	otu_946	Exophiala
Tapajos	adult	T1_6_a	Fomitopsis_sp_1	Basidiomycota	Agaricomycetes	Fomitopsidaceae	Polyporales	otu_274	Fomitopsis
Tapajos	adult	T1_6_a	Fuscoporia_sp_3	Basidiomycota	Agaricomycetes	Hymenochaetaceae	Hymenochaetales	otu_413	Fuscoporia
Tapajos	adult	T1_6_a	Ganoderma_sp_2	Basidiomycota	Agaricomycetes	Polyporaceae	Polyporales	otu_707	Ganoderma
Tapajos	adult	T1_6_a	Graphidaceae_sp_3	Ascomycota	Lecanoromycetes	Graphidaceae	Ostropales	otu_942	Graphidaceae
Tapajos	adult	T1_6_a	Gymnopus_sp_1	Basidiomycota	Agaricomycetes	Omphalotaceae	Agaricales	otu_360	Gymnopus
Tapajos	adult	T1_6_a	Hymenochaete_sp_3	Basidiomycota	Agaricomycetes	Hymenochaetaceae	Hymenochaetales	otu_429	Hymenochaete
Tapajos	adult	T1_6_a	Ijuhya_sp_1	Ascomycota	Sordariomycetes	Bionectriaceae	Hypocreales	otu_950	Ijuhya
Tapajos	adult	T1_6_a	Lecanoromycetes_sp_6	Ascomycota	Lecanoromycetes	-	-	otu_553	-
Tapajos	adult	T1_6_a	Malassezia_sp_6	Basidiomycota	Malasseziomycetes	Malasseziaceae	Malasseziales	otu_83	Malassezia
Tapajos	adult	T1_6_a	Marasmius_sp_1	Basidiomycota	Agaricomycetes	Marasmiaceae	Agaricales	otu_106	Marasmius
Tapajos	adult	T1_6_a	Marasmius_sp_2	Basidiomycota	Agaricomycetes	Marasmiaceae	Agaricales	otu_139	Marasmius
Tapajos	adult	T1_6_a	Marasmius_sp_29	Basidiomycota	Agaricomycetes	Marasmiaceae	Agaricales	otu_597	Marasmius
Tapajos	adult	T1_6_a	Marasmius_sp_32	Basidiomycota	Agaricomycetes	Marasmiaceae	Agaricales	otu_648	Marasmius
Tapajos	adult	T1_6_a	Marasmius_sp_35	Basidiomycota	Agaricomycetes	Marasmiaceae	Agaricales	otu_727	Marasmius
Tapajos	adult	T1_6_a	Marasmius_sp_6	Basidiomycota	Agaricomycetes	Marasmiaceae	Agaricales	otu_213	Marasmius
Tapajos	adult	T1_6_a	Meira_sp_1	Basidiomycota	Exobasidiomycetes	Brachybasidiaceae	Exobasidiales	otu_1	Meira
Tapajos	adult	T1_6_a	Meira_sp_2	Basidiomycota	Exobasidiomycetes	Brachybasidiaceae	Exobasidiales	otu_13	Meira
Tapajos	adult	T1_6_a	Meira_sp_3	Basidiomycota	Exobasidiomycetes	Brachybasidiaceae	Exobasidiales	otu_137	Meira
Tapajos	adult	T1_6_a	Meira_sp_4	Basidiomycota	Exobasidiomycetes	Brachybasidiaceae	Exobasidiales	otu_17	Meira
Tapajos	adult	T1_6_a	Meira_sp_6	Basidiomycota	Exobasidiomycetes	Brachybasidiaceae	Exobasidiales	otu_19	Meira
Tapajos	adult	T1_6_a	Meira_sp_9	Basidiomycota	Exobasidiomycetes	Brachybasidiaceae	Exobasidiales	otu_5	Meira
Tapajos	adult	T1_6_a	Peniophora_sp_2	Basidiomycota	Agaricomycetes	Peniophoraceae	Russulales	otu_945	Peniophora
Tapajos	adult	T1_6_a	Phlebia_sp_1	Basidiomycota	Agaricomycetes	Meruliaceae	Polyporales	otu_75	Phlebia
Tapajos	adult	T1_6_a	Physisporinus_sp_2	Basidiomycota	Agaricomycetes	Meripilaceae	Polyporales	otu_246	Physisporinus
Tapajos	adult	T1_6_a	Polyporaceae_sp_10	Basidiomycota	Agaricomycetes	Polyporaceae	Polyporales	otu_514	-
Tapajos	adult	T1_6_a	Polyporaceae_sp_3.2	Basidiomycota	Agaricomycetes	Polyporaceae	Polyporales	otu_596	-
Tapajos	adult	T1_6_a	Polyporaceae_sp_7	Basidiomycota	Agaricomycetes	Polyporaceae	Polyporales	otu_527	-
Tapajos	adult	T1_6_a	Polyporales_sp_18	Basidiomycota	Agaricomycetes	-	Polyporales	otu_790	-
Tapajos	adult	T1_6_a	Pseudozyma_sp_2	Basidiomycota	Ustilaginomycetes	Ustilaginaceae	Ustilaginales	otu_434	Pseudozyma
Tapajos	adult	T1_6_a	Rhodotorula_sp_1	Basidiomycota	Microbotryomycetes	Sporidiobolaceae	Sporidiobolales	otu_67	Rhodotorula
Tapajos	adult	T1_6_a	Rigidoporus_sp_3	Basidiomycota	Agaricomycetes	Meripilaceae	Polyporales	otu_791	Rigidoporus
Tapajos	adult	T1_6_a	Septobasidium_sp_1	Basidiomycota	Pucciniomycetes	Septobasidiaceae	Septobasidiales	otu_122	Septobasidium
Tapajos	adult	T1_6_a	Sympodiomycopsis_sp_1	Basidiomycota	Exobasidiomycetes	MicrostromatalesIS	Microstromatales	otu_12	Sympodiomycopsis
Tapajos	adult	T1_6_a	Sympodiomycopsis_sp_2	Basidiomycota	Exobasidiomycetes	MicrostromatalesIS	Microstromatales	otu_201	Sympodiomycopsis
Tapajos	adult	T1_6_a	Sympodiomycopsis_sp_3	Basidiomycota	Exobasidiomycetes	MicrostromatalesIS	Microstromatales	otu_22	Sympodiomycopsis
Tapajos	adult	T1_6_a	Sympodiomycopsis_sp_4	Basidiomycota	Exobasidiomycetes	MicrostromatalesIS	Microstromatales	otu_3	Sympodiomycopsis
Tapajos	adult	T1_6_a	Trichomeriaceae_sp_1	Ascomycota	Eurotiomycetes	Trichomeriaceae	Chaetothyriales	otu_436	-
Tapajos	adult	T1_6_a	Xylodon_sp_1	Basidiomycota	Agaricomycetes	Schizoporaceae	Hymenochaetales	otu_101	Xylodon
Tapajos	adult	T1_6_a	Xylodon_sp_9	Basidiomycota	Agaricomycetes	Schizoporaceae	Hymenochaetales	otu_943	Xylodon
Tapajos	plantlet	T5_p	Agaricales_sp_39	Basidiomycota	Agaricomycetes	-	Agaricales	otu_205	-
Tapajos	plantlet	T5_p	Agaricales_sp_41	Basidiomycota	Agaricomycetes	-	Agaricales	otu_411	-
Tapajos	plantlet	T5_p	Agaricales_sp_42	Basidiomycota	Agaricomycetes	-	Agaricales	otu_54	-
Tapajos	plantlet	T5_p	Agaricales_sp_43	Basidiomycota	Agaricomycetes	-	Agaricales	otu_569	-
Tapajos	plantlet	T5_p	Agaricomycetes_sp_26	Basidiomycota	Agaricomycetes	-	-	otu_552	-
Tapajos	plantlet	T5_p	Ascomycota_sp_19	Ascomycota	-	-	-	otu_52	-
Tapajos	plantlet	T5_p	Ascomycota_sp_2	Ascomycota	-	-	-	otu_15	-
Tapajos	plantlet	T5_p	Ascomycota_sp_26	Ascomycota	-	-	-	otu_9	-
Tapajos	plantlet	T5_p	Ascomycota_sp_3	Ascomycota	-	-	-	otu_156	-
Tapajos	plantlet	T5_p	Ascomycota_sp_37	Ascomycota	-	-	-	otu_111	-
Tapajos	plantlet	T5_p	Ascomycota_sp_38	Ascomycota	-	-	-	otu_41	-
Tapajos	plantlet	T5_p	Ascomycota_sp_40	Ascomycota	-	-	-	otu_11	-
Tapajos	plantlet	T5_p	Ascomycota_sp_52.1	Ascomycota	-	-	-	otu_2	-
Tapajos	plantlet	T5_p	Ascomycota_sp_52.3	Ascomycota	-	-	-	otu_936	-
Tapajos	plantlet	T5_p	Ascomycota_sp_58	Ascomycota	-	-	-	otu_50	-
Tapajos	plantlet	T5_p	Ascomycota_sp_66	Ascomycota	-	-	-	otu_97	-
Tapajos	plantlet	T5_p	Ascomycota_sp_78	Ascomycota	-	-	-	otu_64	-
Tapajos	plantlet	T5_p	Basidiomycota_sp_16	Basidiomycota	-	-	-	otu_116	-
Tapajos	plantlet	T5_p	Basidiomycota_sp_29	Basidiomycota	-	-	-	otu_789	-
Tapajos	plantlet	T5_p	Chaetothyriales_sp_12	Ascomycota	Eurotiomycetes	-	Chaetothyriales	otu_171	-
Tapajos	plantlet	T5_p	Chaetothyriales_sp_21	Ascomycota	Eurotiomycetes	-	Chaetothyriales	otu_72	-
Tapajos	plantlet	T5_p	Chaetothyriales_sp_30	Ascomycota	Eurotiomycetes	-	Chaetothyriales	otu_34	-
Tapajos	plantlet	T5_p	Chaetothyriales_sp_39	Ascomycota	Eurotiomycetes	-	Chaetothyriales	otu_282	-
Tapajos	plantlet	T5_p	Chaetothyriales_sp_50	Ascomycota	Eurotiomycetes	-	Chaetothyriales	otu_56	-
Tapajos	plantlet	T5_p	Chaetothyriales_sp_51	Ascomycota	Eurotiomycetes	-	Chaetothyriales	otu_58	-
Tapajos	plantlet	T5_p	Corticiales_sp_2	Basidiomycota	Agaricomycetes	-	Corticiales	otu_369	-
Tapajos	plantlet	T5_p	Corticiales_sp_3	Basidiomycota	Agaricomycetes	-	Corticiales	otu_463	-
Tapajos	plantlet	T5_p	Dothideomycetes_sp_1.2	Ascomycota	Dothideomycetes	-	-	otu_29	-
Tapajos	plantlet	T5_p	Exobasidiomycetes_sp_3.1	Basidiomycota	Exobasidiomycetes	-	-	otu_178	-
Tapajos	plantlet	T5_p	Exobasidiomycetes_sp_3.4	Basidiomycota	Exobasidiomycetes	-	-	otu_20	-
Tapajos	plantlet	T5_p	Gibberella_sp_1	Ascomycota	Sordariomycetes	Nectriaceae	Hypocreales	otu_941	Gibberella
Tapajos	plantlet	T5_p	Henningsomyces_sp_1	Basidiomycota	Agaricomycetes	Schizophyllaceae	Agaricales	otu_55	Henningsomyces
Tapajos	plantlet	T5_p	Hornodermoporus_sp_1	Basidiomycota	Agaricomycetes	Polyporaceae	Polyporales	otu_788	Hornodermoporus
Tapajos	plantlet	T5_p	Hymenochaete_sp_1	Basidiomycota	Agaricomycetes	Hymenochaetaceae	Hymenochaetales	otu_163	Hymenochaete
Tapajos	plantlet	T5_p	Hyphodermella_sp_1	Basidiomycota	Agaricomycetes	Phanerochaetaceae	Polyporales	otu_326	Hyphodermella
Tapajos	plantlet	T5_p	Hypocreales_sp_1	Ascomycota	Sordariomycetes	-	Hypocreales	otu_370	-
Tapajos	plantlet	T5_p	Malassezia_sp_1	Basidiomycota	Malasseziomycetes	Malasseziaceae	Malasseziales	otu_18	Malassezia
Tapajos	plantlet	T5_p	Malassezia_sp_4	Basidiomycota	Malasseziomycetes	Malasseziaceae	Malasseziales	otu_812	Malassezia
Tapajos	plantlet	T5_p	Malassezia_sp_6	Basidiomycota	Malasseziomycetes	Malasseziaceae	Malasseziales	otu_83	Malassezia
Tapajos	plantlet	T5_p	Marasmius_sp_36	Basidiomycota	Agaricomycetes	Marasmiaceae	Agaricales	otu_84	Marasmius
Tapajos	plantlet	T5_p	Meira_sp_4	Basidiomycota	Exobasidiomycetes	Brachybasidiaceae	Exobasidiales	otu_17	Meira
Tapajos	plantlet	T5_p	Meira_sp_6	Basidiomycota	Exobasidiomycetes	Brachybasidiaceae	Exobasidiales	otu_19	Meira
Tapajos	plantlet	T5_p	Meira_sp_9	Basidiomycota	Exobasidiomycetes	Brachybasidiaceae	Exobasidiales	otu_5	Meira
Tapajos	plantlet	T5_p	Meyerozyma_sp_1	Ascomycota	Saccharomycetes	Debaryomycetaceae	Saccharomycetales	otu_7	Meyerozyma
Tapajos	plantlet	T5_p	Omphalotaceae_sp_1	Basidiomycota	Agaricomycetes	Omphalotaceae	Agaricales	otu_150	-
Tapajos	plantlet	T5_p	Phlebia_sp_1	Basidiomycota	Agaricomycetes	Meruliaceae	Polyporales	otu_75	Phlebia
Tapajos	plantlet	T5_p	Polyporaceae_sp_12	Basidiomycota	Agaricomycetes	Polyporaceae	Polyporales	otu_636	-
Tapajos	plantlet	T5_p	Polyporales_sp_16	Basidiomycota	Agaricomycetes	-	Polyporales	otu_127	-
Tapajos	plantlet	T5_p	Pucciniomycetes_sp_10	Basidiomycota	Pucciniomycetes	-	-	otu_43	-
Tapajos	plantlet	T5_p	Rhodotorula_sp_1	Basidiomycota	Microbotryomycetes	Sporidiobolaceae	Sporidiobolales	otu_67	Rhodotorula
Tapajos	plantlet	T5_p	Sebipora_sp_1	Basidiomycota	Agaricomycetes	Gelatoporiaceae	Polyporales	otu_181	Sebipora
Tapajos	plantlet	T5_p	Septobasidium_sp_2	Basidiomycota	Pucciniomycetes	Septobasidiaceae	Septobasidiales	otu_125	Septobasidium
Tapajos	plantlet	T5_p	Strelitziana_sp_5	Ascomycota	Eurotiomycetes	ChaetothyrialesIS	Chaetothyriales	otu_51	Strelitziana
Tapajos	plantlet	T5_p	Sympodiomycopsis_sp_1	Basidiomycota	Exobasidiomycetes	MicrostromatalesIS	Microstromatales	otu_12	Sympodiomycopsis
Tapajos	plantlet	T5_p	Sympodiomycopsis_sp_3	Basidiomycota	Exobasidiomycetes	MicrostromatalesIS	Microstromatales	otu_22	Sympodiomycopsis
Tapajos	plantlet	T5_p	Sympodiomycopsis_sp_4	Basidiomycota	Exobasidiomycetes	MicrostromatalesIS	Microstromatales	otu_3	Sympodiomycopsis
Tapajos	plantlet	T5_p	Tinctoporellus_sp_1	Basidiomycota	Agaricomycetes	Polyporaceae	Polyporales	otu_170	Tinctoporellus
Tapajos	plantlet	T5_p	Trametes_sp_1	Basidiomycota	Agaricomycetes	Polyporaceae	Polyporales	otu_100	Trametes
Tapajos	plantlet	T5_p	Trechispora_sp_1	Basidiomycota	Agaricomycetes	Hydnodontaceae	Trechisporales	otu_273	Trechispora
Tapajos	plantlet	T5_p	Trichosporon_sp_1	Basidiomycota	Tremellomycetes	Trichosporonaceae	Trichosporonales	otu_526	Trichosporon
Tapajos	plantlet	T5_p	Xylodon_sp_1	Basidiomycota	Agaricomycetes	Schizoporaceae	Hymenochaetales	otu_101	Xylodon
Tapajos	plantlet	T5_p	Xylodon_sp_5	Basidiomycota	Agaricomycetes	Schizoporaceae	Hymenochaetales	otu_462	Xylodon
Caxiuana	adult	C2_a	Agaricales_sp_38	Basidiomycota	Agaricomycetes	-	Agaricales	otu_770	-
Caxiuana	adult	C2_a	Agaricales_sp_9	Basidiomycota	Agaricomycetes	-	Agaricales	otu_523	-
Caxiuana	adult	C2_a	Agaricomycetes_sp_30	Basidiomycota	Agaricomycetes	-	-	otu_643	-
Caxiuana	adult	C2_a	Agaricomycetes_sp_9	Basidiomycota	Agaricomycetes	-	-	otu_925	-
Caxiuana	adult	C2_a	Agaricostilbales_sp_1	Basidiomycota	Agaricostilbomycetes	-	Agaricostilbales	otu_642	-
Caxiuana	adult	C2_a	Agaricostilbales_sp_3	Basidiomycota	Agaricostilbomycetes	-	Agaricostilbales	otu_435	-
Caxiuana	adult	C2_a	Agaricostilbales_sp_6	Basidiomycota	Agaricostilbomycetes	-	Agaricostilbales	otu_221	-
Caxiuana	adult	C2_a	Agaricostilbomycetes_sp_3	Basidiomycota	Agaricostilbomycetes	-	-	otu_771	-
Caxiuana	adult	C2_a	Agaricostilbomycetes_sp_4	Basidiomycota	Agaricostilbomycetes	-	-	otu_928	-
Caxiuana	adult	C2_a	Ascomycota_sp_18	Ascomycota	-	-	-	otu_519	-
Caxiuana	adult	C2_a	Ascomycota_sp_29	Ascomycota	-	-	-	otu_6	-
Caxiuana	adult	C2_a	Ascomycota_sp_4	Ascomycota	-	-	-	otu_161	-
Caxiuana	adult	C2_a	Ascomycota_sp_40	Ascomycota	-	-	-	otu_11	-
Caxiuana	adult	C2_a	Ascomycota_sp_41	Ascomycota	-	-	-	otu_877	-
Caxiuana	adult	C2_a	Ascomycota_sp_48	Ascomycota	-	-	-	otu_164	-
Caxiuana	adult	C2_a	Ascomycota_sp_49	Ascomycota	-	-	-	otu_926	-
Caxiuana	adult	C2_a	Ascomycota_sp_52.1	Ascomycota	-	-	-	otu_2	-
Caxiuana	adult	C2_a	Ascomycota_sp_54	Ascomycota	-	-	-	otu_307	-
Caxiuana	adult	C2_a	Ascomycota_sp_56	Ascomycota	-	-	-	otu_426	-
Caxiuana	adult	C2_a	Ascomycota_sp_58	Ascomycota	-	-	-	otu_50	-
Caxiuana	adult	C2_a	Ascomycota_sp_60	Ascomycota	-	-	-	otu_61	-
Caxiuana	adult	C2_a	Ascomycota_sp_64	Ascomycota	-	-	-	otu_775	-
Caxiuana	adult	C2_a	Ascomycota_sp_67	Ascomycota	-	-	-	otu_16	-
Caxiuana	adult	C2_a	Ascomycota_sp_71	Ascomycota	-	-	-	otu_322	-
Caxiuana	adult	C2_a	Ascomycota_sp_76	Ascomycota	-	-	-	otu_455	-
Caxiuana	adult	C2_a	Ascomycota_sp_78	Ascomycota	-	-	-	otu_64	-
Caxiuana	adult	C2_a	Ascomycota_sp_79	Ascomycota	-	-	-	otu_921	-
Caxiuana	adult	C2_a	Ascomycota_sp_85	Ascomycota	-	-	-	otu_932	-
Caxiuana	adult	C2_a	Ascomycota_sp_97	Ascomycota	-	-	-	otu_492	-
Caxiuana	adult	C2_a	Basidiomycota_sp_11	Basidiomycota	-	-	-	otu_699	-
Caxiuana	adult	C2_a	Basidiomycota_sp_13	Basidiomycota	-	-	-	otu_92	-
Caxiuana	adult	C2_a	Basidiomycota_sp_15	Basidiomycota	-	-	-	otu_114	-
Caxiuana	adult	C2_a	Basidiomycota_sp_19	Basidiomycota	-	-	-	otu_391	-
Caxiuana	adult	C2_a	Basidiomycota_sp_20	Basidiomycota	-	-	-	otu_521	-
Caxiuana	adult	C2_a	Basidiomycota_sp_22	Basidiomycota	-	-	-	otu_550	-
Caxiuana	adult	C2_a	Basidiomycota_sp_24	Basidiomycota	-	-	-	otu_593	-
Caxiuana	adult	C2_a	Basidiomycota_sp_28	Basidiomycota	-	-	-	otu_774	-
Caxiuana	adult	C2_a	Basidiomycota_sp_3	Basidiomycota	-	-	-	otu_158	-
Caxiuana	adult	C2_a	Basidiomycota_sp_32	Basidiomycota	-	-	-	otu_123	-
Caxiuana	adult	C2_a	Basidiomycota_sp_4	Basidiomycota	-	-	-	otu_226	-
Caxiuana	adult	C2_a	Basidiomycota_sp_5	Basidiomycota	-	-	-	otu_25	-
Caxiuana	adult	C2_a	Basidiomycota_sp_6	Basidiomycota	-	-	-	otu_251	-
Caxiuana	adult	C2_a	Basidiomycota_sp_8	Basidiomycota	-	-	-	otu_484	-
Caxiuana	adult	C2_a	Bullera_sp_1	Basidiomycota	Tremellomycetes	Bulleraceae	Tremellales	otu_31	Bullera
Caxiuana	adult	C2_a	Bullera_sp_3	Basidiomycota	Tremellomycetes	Bulleraceae	Tremellales	otu_93	Bullera
Caxiuana	adult	C2_a	Carlosrosaea_sp_1	Basidiomycota	Tremellomycetes	Trimorphomycetaceae	Tremellales	otu_591	Carlosrosaea
Caxiuana	adult	C2_a	Ceratobasidium_sp_3	Basidiomycota	Agaricomycetes	Ceratobasidiaceae	Cantharellales	otu_645	Ceratobasidium
Caxiuana	adult	C2_a	Chaetothyriales_sp_11	Ascomycota	Eurotiomycetes	-	Chaetothyriales	otu_923	-
Caxiuana	adult	C2_a	Chaetothyriales_sp_13	Ascomycota	Eurotiomycetes	-	Chaetothyriales	otu_780	-
Caxiuana	adult	C2_a	Chaetothyriales_sp_16	Ascomycota	Eurotiomycetes	-	Chaetothyriales	otu_644	-
Caxiuana	adult	C2_a	Chaetothyriales_sp_19	Ascomycota	Eurotiomycetes	-	Chaetothyriales	otu_10	-
Caxiuana	adult	C2_a	Chaetothyriales_sp_21	Ascomycota	Eurotiomycetes	-	Chaetothyriales	otu_72	-
Caxiuana	adult	C2_a	Chaetothyriales_sp_26	Ascomycota	Eurotiomycetes	-	Chaetothyriales	otu_40	-
Caxiuana	adult	C2_a	Chaetothyriales_sp_30	Ascomycota	Eurotiomycetes	-	Chaetothyriales	otu_34	-
Caxiuana	adult	C2_a	Chaetothyriales_sp_31	Ascomycota	Eurotiomycetes	-	Chaetothyriales	otu_79	-
Caxiuana	adult	C2_a	Chaetothyriales_sp_33	Ascomycota	Eurotiomycetes	-	Chaetothyriales	otu_66	-
Caxiuana	adult	C2_a	Chaetothyriales_sp_34	Ascomycota	Eurotiomycetes	-	Chaetothyriales	otu_57	-
Caxiuana	adult	C2_a	Chaetothyriales_sp_35	Ascomycota	Eurotiomycetes	-	Chaetothyriales	otu_241	-
Caxiuana	adult	C2_a	Chaetothyriales_sp_38	Ascomycota	Eurotiomycetes	-	Chaetothyriales	otu_175	-
Caxiuana	adult	C2_a	Chaetothyriales_sp_40	Ascomycota	Eurotiomycetes	-	Chaetothyriales	otu_222	-
Caxiuana	adult	C2_a	Chaetothyriales_sp_43	Ascomycota	Eurotiomycetes	-	Chaetothyriales	otu_103	-
Caxiuana	adult	C2_a	Chaetothyriales_sp_44	Ascomycota	Eurotiomycetes	-	Chaetothyriales	otu_159	-
Caxiuana	adult	C2_a	Chaetothyriales_sp_48	Ascomycota	Eurotiomycetes	-	Chaetothyriales	otu_39	-
Caxiuana	adult	C2_a	Chaetothyriales_sp_50	Ascomycota	Eurotiomycetes	-	Chaetothyriales	otu_56	-
Caxiuana	adult	C2_a	Chaetothyriales_sp_51	Ascomycota	Eurotiomycetes	-	Chaetothyriales	otu_58	-
Caxiuana	adult	C2_a	Chaetothyriales_sp_52	Ascomycota	Eurotiomycetes	-	Chaetothyriales	otu_641	-
Caxiuana	adult	C2_a	Chaetothyriales_sp_54	Ascomycota	Eurotiomycetes	-	Chaetothyriales	otu_88	-
Caxiuana	adult	C2_a	Chaetothyriales_sp_65	Ascomycota	Eurotiomycetes	-	Chaetothyriales	otu_702	-
Caxiuana	adult	C2_a	Chaetothyriales_sp_68	Ascomycota	Eurotiomycetes	-	Chaetothyriales	otu_336	-
Caxiuana	adult	C2_a	Chaetothyriales_sp_72	Ascomycota	Eurotiomycetes	-	Chaetothyriales	otu_229	-
Caxiuana	adult	C2_a	Chaetothyriales_sp_74	Ascomycota	Eurotiomycetes	-	Chaetothyriales	otu_363	-
Caxiuana	adult	C2_a	Chaetothyriales_sp_75	Ascomycota	Eurotiomycetes	-	Chaetothyriales	otu_37	-
Caxiuana	adult	C2_a	Chaetothyriales_sp_77	Ascomycota	Eurotiomycetes	-	Chaetothyriales	otu_393	-
Caxiuana	adult	C2_a	Chaetothyriales_sp_78	Ascomycota	Eurotiomycetes	-	Chaetothyriales	otu_197	-
Caxiuana	adult	C2_a	Chaetothyriales_sp_81	Ascomycota	Eurotiomycetes	-	Chaetothyriales	otu_227	-
Caxiuana	adult	C2_a	Chaetothyriales_sp_82.1	Ascomycota	Eurotiomycetes	-	Chaetothyriales	otu_374	-
Caxiuana	adult	C2_a	Chaetothyriales_sp_82.2	Ascomycota	Eurotiomycetes	-	Chaetothyriales	otu_746	-
Caxiuana	adult	C2_a	Chaetothyriales_sp_84	Ascomycota	Eurotiomycetes	-	Chaetothyriales	otu_73	-
Caxiuana	adult	C2_a	Chaetothyriales_sp_90	Ascomycota	Eurotiomycetes	-	Chaetothyriales	otu_367	-
Caxiuana	adult	C2_a	Chaetothyriales_sp_93	Ascomycota	Eurotiomycetes	-	Chaetothyriales	otu_772	-
Caxiuana	adult	C2_a	Corticiales_sp_1	Basidiomycota	Agaricomycetes	-	Corticiales	otu_398	-
Caxiuana	adult	C2_a	Cryptococcus_sp_1	Basidiomycota	Tremellomycetes	Cryptococcaceae	Tremellales	otu_108	Cryptococcus
Caxiuana	adult	C2_a	Cyphellophora_sp_2	Ascomycota	Eurotiomycetes	Cyphellophoraceae	Chaetothyriales	otu_404	Cyphellophora
Caxiuana	adult	C2_a	Cyphellophora_sp_4	Ascomycota	Eurotiomycetes	Cyphellophoraceae	Chaetothyriales	otu_587	Cyphellophora
Caxiuana	adult	C2_a	Cystobasidiomycetes_sp_1	Basidiomycota	Cystobasidiomycetes	-	-	otu_121	-
Caxiuana	adult	C2_a	Cystobasidiomycetes_sp_10	Basidiomycota	Cystobasidiomycetes	-	-	otu_86	-
Caxiuana	adult	C2_a	Cystobasidiomycetes_sp_14	Basidiomycota	Cystobasidiomycetes	-	-	otu_375	-
Caxiuana	adult	C2_a	Cystobasidiomycetes_sp_3	Basidiomycota	Cystobasidiomycetes	-	-	otu_210	-
Caxiuana	adult	C2_a	Cystobasidiomycetes_sp_4	Basidiomycota	Cystobasidiomycetes	-	-	otu_518	-
Caxiuana	adult	C2_a	Cystobasidiomycetes_sp_5	Basidiomycota	Cystobasidiomycetes	-	-	otu_522	-
Caxiuana	adult	C2_a	Cystobasidiomycetes_sp_6	Basidiomycota	Cystobasidiomycetes	-	-	otu_491	-
Caxiuana	adult	C2_a	Cystobasidiomycetes_sp_9	Basidiomycota	Cystobasidiomycetes	-	-	otu_366	-
Caxiuana	adult	C2_a	Debaryomyces_sp_1	Ascomycota	Saccharomycetes	Debaryomycetaceae	Saccharomycetales	otu_140	Debaryomyces
Caxiuana	adult	C2_a	Derxomyces_sp_1	Basidiomycota	Tremellomycetes	Bulleribasidiaceae	Tremellales	otu_26	Derxomyces
Caxiuana	adult	C2_a	Dothideomycetes_sp_7	Ascomycota	Dothideomycetes	-	-	otu_776	-
Caxiuana	adult	C2_a	Erythrobasidiales_sp_1	Basidiomycota	Cystobasidiomycetes	-	Erythrobasidiales	otu_112	-
Caxiuana	adult	C2_a	Erythrobasidiales_sp_2	Basidiomycota	Cystobasidiomycetes	-	Erythrobasidiales	otu_234	-
Caxiuana	adult	C2_a	Erythrobasidiales_sp_3	Basidiomycota	Cystobasidiomycetes	-	Erythrobasidiales	otu_270	-
Caxiuana	adult	C2_a	Erythrobasidiales_sp_4	Basidiomycota	Cystobasidiomycetes	-	Erythrobasidiales	otu_271	-
Caxiuana	adult	C2_a	Erythrobasidiales_sp_5	Basidiomycota	Cystobasidiomycetes	-	Erythrobasidiales	otu_290	-
Caxiuana	adult	C2_a	Erythrobasidiales_sp_6	Basidiomycota	Cystobasidiomycetes	-	Erythrobasidiales	otu_431	-
Caxiuana	adult	C2_a	Erythrobasidiales_sp_8	Basidiomycota	Cystobasidiomycetes	-	Erythrobasidiales	otu_548	-
Caxiuana	adult	C2_a	Erythrobasidiales_sp_9	Basidiomycota	Cystobasidiomycetes	-	Erythrobasidiales	otu_98	-
Caxiuana	adult	C2_a	Erythrobasidium_sp_1	Basidiomycota	Cystobasidiomycetes	Erythrobasidiaceae	Erythrobasidiales	otu_549	Erythrobasidium
Caxiuana	adult	C2_a	Eurotiomycetes_sp_1	Ascomycota	Eurotiomycetes	-	-	otu_778	-
Caxiuana	adult	C2_a	Eurotiomycetes_sp_3	Ascomycota	Eurotiomycetes	-	-	otu_272	-
Caxiuana	adult	C2_a	Exobasidiomycetes_sp_3.1	Basidiomycota	Exobasidiomycetes	-	-	otu_178	-
Caxiuana	adult	C2_a	Exobasidiomycetes_sp_4	Basidiomycota	Exobasidiomycetes	-	-	otu_129	-
Caxiuana	adult	C2_a	Favolaschia_sp_1	Basidiomycota	Agaricomycetes	Favolaschiaceae	Agaricales	otu_311	Favolaschia
Caxiuana	adult	C2_a	Glomeromycetes_sp_4	Mucoromycota	Glomeromycetes	-	-	otu_296	-
Caxiuana	adult	C2_a	Hyalocladosporiellasp1	Ascomycota	Eurotiomycetes	ChaetothyrialesIS	Chaetothyriales	otu_33	Hyalocladosporiellasp1
Caxiuana	adult	C2_a	Hypocreales_sp_8	Ascomycota	Sordariomycetes	-	Hypocreales	otu_927	-
Caxiuana	adult	C2_a	Kockovaella_sp_1	Basidiomycota	Tremellomycetes	Cuniculitremaceae	Tremellales	otu_409	Kockovaella
Caxiuana	adult	C2_a	Lecanoromycetes_sp_4	Ascomycota	Lecanoromycetes	-	-	otu_547	-
Caxiuana	adult	C2_a	Malassezia_sp_6	Basidiomycota	Malasseziomycetes	Malasseziaceae	Malasseziales	otu_83	Malassezia
Caxiuana	adult	C2_a	Marasmiellus_sp_2	Basidiomycota	Agaricomycetes	Omphalotaceae	Agaricales	otu_933	Marasmiellus
Caxiuana	adult	C2_a	Marasmius_sp_20	Basidiomycota	Agaricomycetes	Marasmiaceae	Agaricales	otu_432	Marasmius
Caxiuana	adult	C2_a	Marasmius_sp_25	Basidiomycota	Agaricomycetes	Marasmiaceae	Agaricales	otu_517	Marasmius
Caxiuana	adult	C2_a	Marasmius_sp_34	Basidiomycota	Agaricomycetes	Marasmiaceae	Agaricales	otu_667	Marasmius
Caxiuana	adult	C2_a	Meira_sp_1	Basidiomycota	Exobasidiomycetes	Brachybasidiaceae	Exobasidiales	otu_1	Meira
Caxiuana	adult	C2_a	Meira_sp_3	Basidiomycota	Exobasidiomycetes	Brachybasidiaceae	Exobasidiales	otu_137	Meira
Caxiuana	adult	C2_a	Meira_sp_4	Basidiomycota	Exobasidiomycetes	Brachybasidiaceae	Exobasidiales	otu_17	Meira
Caxiuana	adult	C2_a	Meira_sp_9	Basidiomycota	Exobasidiomycetes	Brachybasidiaceae	Exobasidiales	otu_5	Meira
Caxiuana	adult	C2_a	Meyerozyma_sp_1	Ascomycota	Saccharomycetes	Debaryomycetaceae	Saccharomycetales	otu_7	Meyerozyma
Caxiuana	adult	C2_a	Neostrelitziana_sp_1	Ascomycota	Eurotiomycetes	ChaetothyrialesIS	Chaetothyriales	otu_194	Neostrelitziana
Caxiuana	adult	C2_a	Neostrelitziana_sp_2	Ascomycota	Eurotiomycetes	ChaetothyrialesIS	Chaetothyriales	otu_804	Neostrelitziana
Caxiuana	adult	C2_a	Neostrelitziana_sp_3	Ascomycota	Eurotiomycetes	ChaetothyrialesIS	Chaetothyriales	otu_236	Neostrelitziana
Caxiuana	adult	C2_a	Neostrelitziana_sp_4	Ascomycota	Eurotiomycetes	ChaetothyrialesIS	Chaetothyriales	otu_372	Neostrelitziana
Caxiuana	adult	C2_a	Orbiliales_sp_2	Ascomycota	Orbiliomycetes	-	Orbiliales	otu_590	-
Caxiuana	adult	C2_a	Polyporaceae_sp_8	Basidiomycota	Agaricomycetes	Polyporaceae	Polyporales	otu_344	-
Caxiuana	adult	C2_a	Pseudozyma_sp_2	Basidiomycota	Ustilaginomycetes	Ustilaginaceae	Ustilaginales	otu_434	Pseudozyma
Caxiuana	adult	C2_a	Pucciniomycetes_sp_17	Basidiomycota	Pucciniomycetes	-	-	otu_60	-
Caxiuana	adult	C2_a	Pucciniomycetes_sp_18	Basidiomycota	Pucciniomycetes	-	-	otu_653	-
Caxiuana	adult	C2_a	Pucciniomycetes_sp_20	Basidiomycota	Pucciniomycetes	-	-	otu_701	-
Caxiuana	adult	C2_a	Pucciniomycetes_sp_22	Basidiomycota	Pucciniomycetes	-	-	otu_934	-
Caxiuana	adult	C2_a	Pucciniomycetes_sp_23	Basidiomycota	Pucciniomycetes	-	-	otu_113	-
Caxiuana	adult	C2_a	Pucciniomycetes_sp_6	Basidiomycota	Pucciniomycetes	-	-	otu_269	-
Caxiuana	adult	C2_a	Pucciniomycetes_sp_8	Basidiomycota	Pucciniomycetes	-	-	otu_323	-
Caxiuana	adult	C2_a	Pucciniomycetes_sp_9	Basidiomycota	Pucciniomycetes	-	-	otu_349	-
Caxiuana	adult	C2_a	Rhodosporidiobolus_sp_1	Basidiomycota	Microbotryomycetes	Sporidiobolaceae	Sporidiobolales	otu_544	Rhodosporidiobolus
Caxiuana	adult	C2_a	Septobasidium_sp_1	Basidiomycota	Pucciniomycetes	Septobasidiaceae	Septobasidiales	otu_122	Septobasidium
Caxiuana	adult	C2_a	Septobasidium_sp_10	Basidiomycota	Pucciniomycetes	Septobasidiaceae	Septobasidiales	otu_365	Septobasidium
Caxiuana	adult	C2_a	Sistotrema_sp_2	Basidiomycota	Agaricomycetes	Corticiaceae	Corticiales	otu_931	Sistotrema
Caxiuana	adult	C2_a	Sistotremastrum_sp_1	Basidiomycota	Agaricomycetes	Hydnodontaceae	Trechisporales	otu_384	Sistotremastrum
Caxiuana	adult	C2_a	Stictidaceae_sp_1	Ascomycota	Lecanoromycetes	Stictidaceae	Ostropales	otu_930	-
Caxiuana	adult	C2_a	Symmetrospora_sp_1	Basidiomycota	Cystobasidiomycetes	Symmetrosporaceae	CystobasidiomycetesIS	otu_308	Symmetrospora
Caxiuana	adult	C2_a	Sympodiomycopsis_sp_1	Basidiomycota	Exobasidiomycetes	MicrostromatalesIS	Microstromatales	otu_12	Sympodiomycopsis
Caxiuana	adult	C2_a	Sympodiomycopsis_sp_2	Basidiomycota	Exobasidiomycetes	MicrostromatalesIS	Microstromatales	otu_201	Sympodiomycopsis
Caxiuana	adult	C2_a	Sympodiomycopsis_sp_4	Basidiomycota	Exobasidiomycetes	MicrostromatalesIS	Microstromatales	otu_3	Sympodiomycopsis
Caxiuana	adult	C2_a	Tremellales_sp_3	Basidiomycota	Tremellomycetes	-	Tremellales	otu_703	-
Caxiuana	adult	C2_a	Tremellomycetes_sp_1	Basidiomycota	Tremellomycetes	-	-	otu_233	-
Caxiuana	adult	C2_a	Tremellomycetes_sp_11	Basidiomycota	Tremellomycetes	-	-	otu_230	-
Caxiuana	adult	C2_a	Tremellomycetes_sp_2	Basidiomycota	Tremellomycetes	-	-	otu_592	-
Caxiuana	adult	C2_a	Trichomeriaceae_sp_3	Ascomycota	Eurotiomycetes	Trichomeriaceae	Chaetothyriales	otu_461	-
Caxiuana	adult	C2_a	Trichomerium_sp_1	Ascomycota	Eurotiomycetes	Trichomeriaceae	Chaetothyriales	otu_410	Trichomerium
Caxiuana	adult	C2_a	Xylariales_sp_2	Ascomycota	Sordariomycetes	-	Xylariales	otu_640	-
Caxiuana	adult	C2_a	Xylodon_sp_3	Basidiomycota	Agaricomycetes	Schizoporaceae	Hymenochaetales	otu_305	Xylodon
Caxiuana	adult	C2_a	Xylona_sp_1	Ascomycota	Xylonomycetes	Xylonaceae	Xylonales	otu_303	Xylona
Caxiuana	adult	C3_a	Agaricales_sp_17.1	Basidiomycota	Agaricomycetes	-	Agaricales	otu_752	-
Caxiuana	adult	C3_a	Agaricales_sp_17.2	Basidiomycota	Agaricomycetes	-	Agaricales	otu_753	-
Caxiuana	adult	C3_a	Agaricales_sp_35	Basidiomycota	Agaricomycetes	-	Agaricales	otu_579	-
Caxiuana	adult	C3_a	Agaricales_sp_7	Basidiomycota	Agaricomycetes	-	Agaricales	otu_884	-
Caxiuana	adult	C3_a	Agaricomycetes_sp_10.1	Basidiomycota	Agaricomycetes	-	-	otu_750	-
Caxiuana	adult	C3_a	Agaricomycetes_sp_10.2	Basidiomycota	Agaricomycetes	-	-	otu_483	-
Caxiuana	adult	C3_a	Agaricomycetes_sp_13	Basidiomycota	Agaricomycetes	-	-	otu_148	-
Caxiuana	adult	C3_a	Agaricomycetes_sp_22	Basidiomycota	Agaricomycetes	-	-	otu_338	-
Caxiuana	adult	C3_a	Agaricomycetes_sp_28	Basidiomycota	Agaricomycetes	-	-	otu_893	-
Caxiuana	adult	C3_a	Agaricomycetes_sp_33	Basidiomycota	Agaricomycetes	-	-	otu_678	-
Caxiuana	adult	C3_a	Ascomycota_sp_13	Ascomycota	-	-	-	otu_4	-
Caxiuana	adult	C3_a	Ascomycota_sp_19	Ascomycota	-	-	-	otu_52	-
Caxiuana	adult	C3_a	Ascomycota_sp_20	Ascomycota	-	-	-	otu_542	-
Caxiuana	adult	C3_a	Ascomycota_sp_22	Ascomycota	-	-	-	otu_741	-
Caxiuana	adult	C3_a	Ascomycota_sp_24	Ascomycota	-	-	-	otu_8	-
Caxiuana	adult	C3_a	Ascomycota_sp_25	Ascomycota	-	-	-	otu_885	-
Caxiuana	adult	C3_a	Ascomycota_sp_26	Ascomycota	-	-	-	otu_9	-
Caxiuana	adult	C3_a	Ascomycota_sp_28	Ascomycota	-	-	-	otu_580	-
Caxiuana	adult	C3_a	Ascomycota_sp_29	Ascomycota	-	-	-	otu_6	-
Caxiuana	adult	C3_a	Ascomycota_sp_37	Ascomycota	-	-	-	otu_111	-
Caxiuana	adult	C3_a	Ascomycota_sp_38	Ascomycota	-	-	-	otu_41	-
Caxiuana	adult	C3_a	Ascomycota_sp_52.1	Ascomycota	-	-	-	otu_2	-
Caxiuana	adult	C3_a	Ascomycota_sp_65	Ascomycota	-	-	-	otu_85	-
Caxiuana	adult	C3_a	Ascomycota_sp_80	Ascomycota	-	-	-	otu_890	-
Caxiuana	adult	C3_a	Ascomycota_sp_83	Ascomycota	-	-	-	otu_887	-
Caxiuana	adult	C3_a	Ascomycota_sp_9	Ascomycota	-	-	-	otu_280	-
Caxiuana	adult	C3_a	Auricularia_sp_2	Basidiomycota	Agaricomycetes	Auriculariaceae	Auriculariales	otu_626	Auricularia
Caxiuana	adult	C3_a	Basidiodendron_sp_3	Basidiomycota	Agaricomycetes	Exidiaceae	Auriculariales	otu_581	Basidiodendron
Caxiuana	adult	C3_a	Basidiomycota_sp_22	Basidiomycota	-	-	-	otu_550	-
Caxiuana	adult	C3_a	Basidiomycota_sp_35	Basidiomycota	-	-	-	otu_883	-
Caxiuana	adult	C3_a	Bjerkandera_sp_1	Basidiomycota	Agaricomycetes	Phanerochaetaceae	Polyporales	otu_677	Bjerkandera
Caxiuana	adult	C3_a	Bullera_sp_1	Basidiomycota	Tremellomycetes	Bulleraceae	Tremellales	otu_31	Bullera
Caxiuana	adult	C3_a	Bullera_sp_3	Basidiomycota	Tremellomycetes	Bulleraceae	Tremellales	otu_93	Bullera
Caxiuana	adult	C3_a	Ceraceosorus_sp_1	Basidiomycota	Exobasidiomycetes	Ceraceosoraceae	Ceraceosorales	otu_472	Ceraceosorus
Caxiuana	adult	C3_a	Ceratobasidiaceae_sp_2	Basidiomycota	Agaricomycetes	Ceratobasidiaceae	Cantharellales	otu_892	-
Caxiuana	adult	C3_a	Ceratobasidium_sp_2	Basidiomycota	Agaricomycetes	Ceratobasidiaceae	Cantharellales	otu_105	Ceratobasidium
Caxiuana	adult	C3_a	Chaetothyriales_sp_41	Ascomycota	Eurotiomycetes	-	Chaetothyriales	otu_353	-
Caxiuana	adult	C3_a	Coprinellus_sp_1	Basidiomycota	Agaricomycetes	Psathyrellaceae	Agaricales	otu_684	Coprinellus
Caxiuana	adult	C3_a	Cryptococcus_sp_4	Basidiomycota	Tremellomycetes	Cryptococcaceae	Tremellales	otu_754	Cryptococcus
Caxiuana	adult	C3_a	Cyphellophora_sp_2	Ascomycota	Eurotiomycetes	Cyphellophoraceae	Chaetothyriales	otu_404	Cyphellophora
Caxiuana	adult	C3_a	Dothideomycetes_sp_1.2	Ascomycota	Dothideomycetes	-	-	otu_29	-
Caxiuana	adult	C3_a	Dothideomycetes_sp_2	Ascomycota	Dothideomycetes	-	-	otu_354	-
Caxiuana	adult	C3_a	Eichleriella_sp_1	Basidiomycota	Agaricomycetes	Exidiaceae	Auriculariales	otu_284	Eichleriella
Caxiuana	adult	C3_a	Exidia_sp_1	Basidiomycota	Agaricomycetes	Exidiaceae	Auriculariales	otu_457	Exidia
Caxiuana	adult	C3_a	Exobasidiomycetes_sp_10	Basidiomycota	Exobasidiomycetes	-	-	otu_14	-
Caxiuana	adult	C3_a	Exobasidiomycetes_sp_11	Basidiomycota	Exobasidiomycetes	-	-	otu_23	-
Caxiuana	adult	C3_a	Exobasidiomycetes_sp_3.4	Basidiomycota	Exobasidiomycetes	-	-	otu_20	-
Caxiuana	adult	C3_a	Favolaschia_sp_2	Basidiomycota	Agaricomycetes	Favolaschiaceae	Agaricales	otu_681	Favolaschia
Caxiuana	adult	C3_a	Fomitopsis_sp_1	Basidiomycota	Agaricomycetes	Fomitopsidaceae	Polyporales	otu_274	Fomitopsis
Caxiuana	adult	C3_a	Gymnopus_sp_4	Basidiomycota	Agaricomycetes	Omphalotaceae	Agaricales	otu_402	Gymnopus
Caxiuana	adult	C3_a	Gymnopus_sp_7	Basidiomycota	Agaricomycetes	Omphalotaceae	Agaricales	otu_881	Gymnopus
Caxiuana	adult	C3_a	Henningsomyces_sp_1	Basidiomycota	Agaricomycetes	Schizophyllaceae	Agaricales	otu_55	Henningsomyces
Caxiuana	adult	C3_a	Hymenochaete_sp_4	Basidiomycota	Agaricomycetes	Hymenochaetaceae	Hymenochaetales	otu_482	Hymenochaete
Caxiuana	adult	C3_a	Lyomyces_sp_3	Basidiomycota	Agaricomycetes	Corticiaceae	Corticiales	otu_682	Lyomyces
Caxiuana	adult	C3_a	Malassezia_sp_6	Basidiomycota	Malasseziomycetes	Malasseziaceae	Malasseziales	otu_83	Malassezia
Caxiuana	adult	C3_a	Marasmiaceae_sp_4.2	Basidiomycota	Agaricomycetes	Marasmiaceae	Agaricales	otu_625	-
Caxiuana	adult	C3_a	Marasmius_sp_15	Basidiomycota	Agaricomycetes	Marasmiaceae	Agaricales	otu_332	Marasmius
Caxiuana	adult	C3_a	Marasmius_sp_33	Basidiomycota	Agaricomycetes	Marasmiaceae	Agaricales	otu_662	Marasmius
Caxiuana	adult	C3_a	Marasmius_sp_8	Basidiomycota	Agaricomycetes	Marasmiaceae	Agaricales	otu_239	Marasmius
Caxiuana	adult	C3_a	Megasporoporia_sp_1	Basidiomycota	Agaricomycetes	Polyporaceae	Polyporales	otu_751	Megasporoporia
Caxiuana	adult	C3_a	Meira_sp_1	Basidiomycota	Exobasidiomycetes	Brachybasidiaceae	Exobasidiales	otu_1	Meira
Caxiuana	adult	C3_a	Meira_sp_2	Basidiomycota	Exobasidiomycetes	Brachybasidiaceae	Exobasidiales	otu_13	Meira
Caxiuana	adult	C3_a	Meira_sp_3	Basidiomycota	Exobasidiomycetes	Brachybasidiaceae	Exobasidiales	otu_137	Meira
Caxiuana	adult	C3_a	Meira_sp_4	Basidiomycota	Exobasidiomycetes	Brachybasidiaceae	Exobasidiales	otu_17	Meira
Caxiuana	adult	C3_a	Meira_sp_6	Basidiomycota	Exobasidiomycetes	Brachybasidiaceae	Exobasidiales	otu_19	Meira
Caxiuana	adult	C3_a	Meira_sp_8	Basidiomycota	Exobasidiomycetes	Brachybasidiaceae	Exobasidiales	otu_468	Meira
Caxiuana	adult	C3_a	Meira_sp_9	Basidiomycota	Exobasidiomycetes	Brachybasidiaceae	Exobasidiales	otu_5	Meira
Caxiuana	adult	C3_a	Meyerozyma_sp_1	Ascomycota	Saccharomycetes	Debaryomycetaceae	Saccharomycetales	otu_7	Meyerozyma
Caxiuana	adult	C3_a	Mycenaceae_sp_3	Basidiomycota	Agaricomycetes	Mycenaceae	Agaricales	otu_507	-
Caxiuana	adult	C3_a	Nematoctonus_sp_2	Basidiomycota	Agaricomycetes	Pleurotaceae	Agaricales	otu_755	Nematoctonus
Caxiuana	adult	C3_a	Peniophora_sp_1	Basidiomycota	Agaricomycetes	Peniophoraceae	Russulales	otu_686	Peniophora
Caxiuana	adult	C3_a	Phaeophlebiopsis_sp_2	Basidiomycota	Agaricomycetes	Phanerochaetaceae	Polyporales	otu_891	Phaeophlebiopsis
Caxiuana	adult	C3_a	Phanerochaete_sp_1	Basidiomycota	Agaricomycetes	Phanerochaetaceae	Polyporales	otu_256	Phanerochaete
Caxiuana	adult	C3_a	Physisporinus_sp_1	Basidiomycota	Agaricomycetes	Meripilaceae	Polyporales	otu_157	Physisporinus
Caxiuana	adult	C3_a	Physisporinus_sp_2	Basidiomycota	Agaricomycetes	Meripilaceae	Polyporales	otu_246	Physisporinus
Caxiuana	adult	C3_a	Physisporinus_sp_5	Basidiomycota	Agaricomycetes	Meripilaceae	Polyporales	otu_90	Physisporinus
Caxiuana	adult	C3_a	Polyporaceae_sp_16	Basidiomycota	Agaricomycetes	Polyporaceae	Polyporales	otu_683	-
Caxiuana	adult	C3_a	Polyporaceae_sp_7	Basidiomycota	Agaricomycetes	Polyporaceae	Polyporales	otu_527	-
Caxiuana	adult	C3_a	Polyporales_sp_11	Basidiomycota	Agaricomycetes	-	Polyporales	otu_680	-
Caxiuana	adult	C3_a	Polyporales_sp_13	Basidiomycota	Agaricomycetes	-	Polyporales	otu_425	-
Caxiuana	adult	C3_a	Polyporales_sp_16	Basidiomycota	Agaricomycetes	-	Polyporales	otu_127	-
Caxiuana	adult	C3_a	Polyporales_sp_17	Basidiomycota	Agaricomycetes	-	Polyporales	otu_624	-
Caxiuana	adult	C3_a	Polyporales_sp_5	Basidiomycota	Agaricomycetes	-	Polyporales	otu_454	-
Caxiuana	adult	C3_a	Psathyrella_sp_2	Basidiomycota	Agaricomycetes	Psathyrellaceae	Agaricales	otu_380	Psathyrella
Caxiuana	adult	C3_a	Pycnoporus_sp_1	Basidiomycota	Agaricomycetes	Polyporaceae	Polyporales	otu_424	Pycnoporus
Caxiuana	adult	C3_a	Rhodotorula_sp_1	Basidiomycota	Microbotryomycetes	Sporidiobolaceae	Sporidiobolales	otu_67	Rhodotorula
Caxiuana	adult	C3_a	Rhodotorula_sp_2	Basidiomycota	Microbotryomycetes	Sporidiobolaceae	Sporidiobolales	otu_685	Rhodotorula
Caxiuana	adult	C3_a	Rigidoporus_sp_2	Basidiomycota	Agaricomycetes	Meripilaceae	Polyporales	otu_286	Rigidoporus
Caxiuana	adult	C3_a	Rugosomyces_sp_1	Basidiomycota	Agaricomycetes	Tricholomataceae	Agaricales	otu_508	Rugosomyces
Caxiuana	adult	C3_a	Russulales_sp_1	Basidiomycota	Agaricomycetes	-	Russulales	otu_886	-
Caxiuana	adult	C3_a	Septobasidium_sp_4	Basidiomycota	Pucciniomycetes	Septobasidiaceae	Septobasidiales	otu_188	Septobasidium
Caxiuana	adult	C3_a	Septobasidium_sp_9	Basidiomycota	Pucciniomycetes	Septobasidiaceae	Septobasidiales	otu_348	Septobasidium
Caxiuana	adult	C3_a	Skvortzovia_sp_1	Basidiomycota	Agaricomycetes	HymenochaetalesIS	Hymenochaetales	otu_889	Skvortzovia
Caxiuana	adult	C3_a	Subulicystidium_sp_2	Basidiomycota	Agaricomycetes	Corticiaceae	Corticiales	otu_888	Subulicystidium
Caxiuana	adult	C3_a	Sympodiomycopsis_sp_1	Basidiomycota	Exobasidiomycetes	MicrostromatalesIS	Microstromatales	otu_12	Sympodiomycopsis
Caxiuana	adult	C3_a	Sympodiomycopsis_sp_2	Basidiomycota	Exobasidiomycetes	MicrostromatalesIS	Microstromatales	otu_201	Sympodiomycopsis
Caxiuana	adult	C3_a	Sympodiomycopsis_sp_3	Basidiomycota	Exobasidiomycetes	MicrostromatalesIS	Microstromatales	otu_22	Sympodiomycopsis
Caxiuana	adult	C3_a	Sympodiomycopsis_sp_4	Basidiomycota	Exobasidiomycetes	MicrostromatalesIS	Microstromatales	otu_3	Sympodiomycopsis
Caxiuana	adult	C3_a	Trechispora_sp_1	Basidiomycota	Agaricomycetes	Hydnodontaceae	Trechisporales	otu_273	Trechispora
Caxiuana	adult	C3_a	Trechispora_sp_15	Basidiomycota	Agaricomycetes	Hydnodontaceae	Trechisporales	otu_739	Trechispora
Caxiuana	adult	C3_a	Tremellomycetes_sp_8	Basidiomycota	Tremellomycetes	-	-	otu_679	-
Caxiuana	adult	C3_a	Tricholomataceae_sp_3	Basidiomycota	Agaricomycetes	Tricholomataceae	Agaricales	otu_749	-
Caxiuana	adult	C3_a	Vararia_sp_2	Basidiomycota	Agaricomycetes	Lachnocladiaceae	Russulales	otu_566	Vararia
Caxiuana	adult	C3_a	Vararia_sp_4	Basidiomycota	Agaricomycetes	Lachnocladiaceae	Russulales	otu_611	Vararia
Caxiuana	adult	C3_a	Vararia_sp_7	Basidiomycota	Agaricomycetes	Lachnocladiaceae	Russulales	otu_882	Vararia
Caxiuana	adult	C3_a	Xylodon_sp_1	Basidiomycota	Agaricomycetes	Schizoporaceae	Hymenochaetales	otu_101	Xylodon
Caxiuana	adult	C3_a	Xylodon_sp_3	Basidiomycota	Agaricomycetes	Schizoporaceae	Hymenochaetales	otu_305	Xylodon
Caxiuana	adult	C4_a	Agaricales_sp_3	Basidiomycota	Agaricomycetes	-	Agaricales	otu_212	-
Caxiuana	adult	C4_a	Agaricomycetes_sp_23	Basidiomycota	Agaricomycetes	-	-	otu_27	-
Caxiuana	adult	C4_a	Agaricomycetes_sp_4	Basidiomycota	Agaricomycetes	-	-	otu_149	-
Caxiuana	adult	C4_a	Agaricostilbales_sp_4	Basidiomycota	Agaricostilbomycetes	-	Agaricostilbales	otu_712	-
Caxiuana	adult	C4_a	Agaricostilbomycetes_sp_1	Basidiomycota	Agaricostilbomycetes	-	-	otu_327	-
Caxiuana	adult	C4_a	Agaricostilbomycetes_sp_2	Basidiomycota	Agaricostilbomycetes	-	-	otu_801	-
Caxiuana	adult	C4_a	Ascomycota_sp_13	Ascomycota	-	-	-	otu_4	-
Caxiuana	adult	C4_a	Ascomycota_sp_15	Ascomycota	-	-	-	otu_45	-
Caxiuana	adult	C4_a	Ascomycota_sp_42	Ascomycota	-	-	-	otu_333	-
Caxiuana	adult	C4_a	Ascomycota_sp_45	Ascomycota	-	-	-	otu_144	-
Caxiuana	adult	C4_a	Ascomycota_sp_46	Ascomycota	-	-	-	otu_155	-
Caxiuana	adult	C4_a	Ascomycota_sp_48	Ascomycota	-	-	-	otu_164	-
Caxiuana	adult	C4_a	Ascomycota_sp_52.1	Ascomycota	-	-	-	otu_2	-
Caxiuana	adult	C4_a	Ascomycota_sp_58	Ascomycota	-	-	-	otu_50	-
Caxiuana	adult	C4_a	Ascomycota_sp_6	Ascomycota	-	-	-	otu_202	-
Caxiuana	adult	C4_a	Ascomycota_sp_7	Ascomycota	-	-	-	otu_217	-
Caxiuana	adult	C4_a	Ascomycota_sp_71	Ascomycota	-	-	-	otu_322	-
Caxiuana	adult	C4_a	Ascomycota_sp_75	Ascomycota	-	-	-	otu_442	-
Caxiuana	adult	C4_a	Ascomycota_sp_78	Ascomycota	-	-	-	otu_64	-
Caxiuana	adult	C4_a	Ascomycota_sp_88	Ascomycota	-	-	-	otu_965	-
Caxiuana	adult	C4_a	Ascomycota_sp_93	Ascomycota	-	-	-	otu_759	-
Caxiuana	adult	C4_a	Ascomycota_sp_97	Ascomycota	-	-	-	otu_492	-
Caxiuana	adult	C4_a	Basidiomycota_sp_1	Basidiomycota	-	-	-	otu_143	-
Caxiuana	adult	C4_a	Basidiomycota_sp_11	Basidiomycota	-	-	-	otu_699	-
Caxiuana	adult	C4_a	Basidiomycota_sp_12	Basidiomycota	-	-	-	otu_811	-
Caxiuana	adult	C4_a	Basidiomycota_sp_13	Basidiomycota	-	-	-	otu_92	-
Caxiuana	adult	C4_a	Basidiomycota_sp_14	Basidiomycota	-	-	-	otu_962	-
Caxiuana	adult	C4_a	Basidiomycota_sp_15	Basidiomycota	-	-	-	otu_114	-
Caxiuana	adult	C4_a	Basidiomycota_sp_17	Basidiomycota	-	-	-	otu_351	-
Caxiuana	adult	C4_a	Basidiomycota_sp_18	Basidiomycota	-	-	-	otu_373	-
Caxiuana	adult	C4_a	Basidiomycota_sp_22	Basidiomycota	-	-	-	otu_550	-
Caxiuana	adult	C4_a	Basidiomycota_sp_23	Basidiomycota	-	-	-	otu_555	-
Caxiuana	adult	C4_a	Basidiomycota_sp_30	Basidiomycota	-	-	-	otu_798	-
Caxiuana	adult	C4_a	Basidiomycota_sp_31	Basidiomycota	-	-	-	otu_802	-
Caxiuana	adult	C4_a	Basidiomycota_sp_32	Basidiomycota	-	-	-	otu_123	-
Caxiuana	adult	C4_a	Basidiomycota_sp_5	Basidiomycota	-	-	-	otu_25	-
Caxiuana	adult	C4_a	Basidiomycota_sp_6	Basidiomycota	-	-	-	otu_251	-
Caxiuana	adult	C4_a	Basidiomycota_sp_7	Basidiomycota	-	-	-	otu_275	-
Caxiuana	adult	C4_a	Basidiomycota_sp_9	Basidiomycota	-	-	-	otu_601	-
Caxiuana	adult	C4_a	Bullera_sp_3	Basidiomycota	Tremellomycetes	Bulleraceae	Tremellales	otu_93	Bullera
Caxiuana	adult	C4_a	Chaetothyriales_sp_1	Ascomycota	Eurotiomycetes	-	Chaetothyriales	otu_444	-
Caxiuana	adult	C4_a	Chaetothyriales_sp_10	Ascomycota	Eurotiomycetes	-	Chaetothyriales	otu_328	-
Caxiuana	adult	C4_a	Chaetothyriales_sp_19	Ascomycota	Eurotiomycetes	-	Chaetothyriales	otu_10	-
Caxiuana	adult	C4_a	Chaetothyriales_sp_22	Ascomycota	Eurotiomycetes	-	Chaetothyriales	otu_295	-
Caxiuana	adult	C4_a	Chaetothyriales_sp_26	Ascomycota	Eurotiomycetes	-	Chaetothyriales	otu_40	-
Caxiuana	adult	C4_a	Chaetothyriales_sp_3	Ascomycota	Eurotiomycetes	-	Chaetothyriales	otu_395	-
Caxiuana	adult	C4_a	Chaetothyriales_sp_30	Ascomycota	Eurotiomycetes	-	Chaetothyriales	otu_34	-
Caxiuana	adult	C4_a	Chaetothyriales_sp_43	Ascomycota	Eurotiomycetes	-	Chaetothyriales	otu_103	-
Caxiuana	adult	C4_a	Chaetothyriales_sp_48	Ascomycota	Eurotiomycetes	-	Chaetothyriales	otu_39	-
Caxiuana	adult	C4_a	Chaetothyriales_sp_50	Ascomycota	Eurotiomycetes	-	Chaetothyriales	otu_56	-
Caxiuana	adult	C4_a	Chaetothyriales_sp_51	Ascomycota	Eurotiomycetes	-	Chaetothyriales	otu_58	-
Caxiuana	adult	C4_a	Chaetothyriales_sp_54	Ascomycota	Eurotiomycetes	-	Chaetothyriales	otu_88	-
Caxiuana	adult	C4_a	Chaetothyriales_sp_58	Ascomycota	Eurotiomycetes	-	Chaetothyriales	otu_961	-
Caxiuana	adult	C4_a	Chaetothyriales_sp_66	Ascomycota	Eurotiomycetes	-	Chaetothyriales	otu_252	-
Caxiuana	adult	C4_a	Chaetothyriales_sp_69	Ascomycota	Eurotiomycetes	-	Chaetothyriales	otu_265	-
Caxiuana	adult	C4_a	Chaetothyriales_sp_73	Ascomycota	Eurotiomycetes	-	Chaetothyriales	otu_968	-
Caxiuana	adult	C4_a	Chaetothyriales_sp_75	Ascomycota	Eurotiomycetes	-	Chaetothyriales	otu_37	-
Caxiuana	adult	C4_a	Chaetothyriales_sp_76	Ascomycota	Eurotiomycetes	-	Chaetothyriales	otu_656	-
Caxiuana	adult	C4_a	Chaetothyriales_sp_77	Ascomycota	Eurotiomycetes	-	Chaetothyriales	otu_393	-
Caxiuana	adult	C4_a	Chaetothyriales_sp_78	Ascomycota	Eurotiomycetes	-	Chaetothyriales	otu_197	-
Caxiuana	adult	C4_a	Chaetothyriales_sp_79	Ascomycota	Eurotiomycetes	-	Chaetothyriales	otu_95	-
Caxiuana	adult	C4_a	Chaetothyriales_sp_80	Ascomycota	Eurotiomycetes	-	Chaetothyriales	otu_223	-
Caxiuana	adult	C4_a	Chaetothyriales_sp_81	Ascomycota	Eurotiomycetes	-	Chaetothyriales	otu_227	-
Caxiuana	adult	C4_a	Chaetothyriales_sp_82.1	Ascomycota	Eurotiomycetes	-	Chaetothyriales	otu_374	-
Caxiuana	adult	C4_a	Chaetothyriales_sp_82.2	Ascomycota	Eurotiomycetes	-	Chaetothyriales	otu_746	-
Caxiuana	adult	C4_a	Chaetothyriales_sp_84	Ascomycota	Eurotiomycetes	-	Chaetothyriales	otu_73	-
Caxiuana	adult	C4_a	Chaetothyriales_sp_91	Ascomycota	Eurotiomycetes	-	Chaetothyriales	otu_427	-
Caxiuana	adult	C4_a	Chaetothyriales_sp_92	Ascomycota	Eurotiomycetes	-	Chaetothyriales	otu_694	-
Caxiuana	adult	C4_a	Chaetothyriales_sp_95	Ascomycota	Eurotiomycetes	-	Chaetothyriales	otu_339	-
Caxiuana	adult	C4_a	Cryptococcus_sp_1	Basidiomycota	Tremellomycetes	Cryptococcaceae	Tremellales	otu_108	Cryptococcus
Caxiuana	adult	C4_a	Cyphellophora_sp_2	Ascomycota	Eurotiomycetes	Cyphellophoraceae	Chaetothyriales	otu_404	Cyphellophora
Caxiuana	adult	C4_a	Cystobasidiomycetes_sp_11	Basidiomycota	Cystobasidiomycetes	-	-	otu_963	-
Caxiuana	adult	C4_a	Cystobasidiomycetes_sp_13	Basidiomycota	Cystobasidiomycetes	-	-	otu_224	-
Caxiuana	adult	C4_a	Cystobasidiomycetes_sp_14	Basidiomycota	Cystobasidiomycetes	-	-	otu_375	-
Caxiuana	adult	C4_a	Cystobasidiomycetes_sp_6	Basidiomycota	Cystobasidiomycetes	-	-	otu_491	-
Caxiuana	adult	C4_a	Cystobasidiomycetes_sp_8	Basidiomycota	Cystobasidiomycetes	-	-	otu_293	-
Caxiuana	adult	C4_a	Debaryomyces_sp_1	Ascomycota	Saccharomycetes	Debaryomycetaceae	Saccharomycetales	otu_140	Debaryomyces
Caxiuana	adult	C4_a	Dothideomycetes_sp_10	Ascomycota	Dothideomycetes	-	-	otu_803	-
Caxiuana	adult	C4_a	Dothideomycetes_sp_4	Ascomycota	Dothideomycetes	-	-	otu_529	-
Caxiuana	adult	C4_a	Dothideomycetes_sp_8	Ascomycota	Dothideomycetes	-	-	otu_809	-
Caxiuana	adult	C4_a	Erythrobasidiales_sp_2	Basidiomycota	Cystobasidiomycetes	-	Erythrobasidiales	otu_234	-
Caxiuana	adult	C4_a	Erythrobasidiales_sp_7	Basidiomycota	Cystobasidiomycetes	-	Erythrobasidiales	otu_441	-
Caxiuana	adult	C4_a	Exobasidiomycetes_sp_3.1	Basidiomycota	Exobasidiomycetes	-	-	otu_178	-
Caxiuana	adult	C4_a	Exobasidiomycetes_sp_3.4	Basidiomycota	Exobasidiomycetes	-	-	otu_20	-
Caxiuana	adult	C4_a	Exobasidiomycetes_sp_4	Basidiomycota	Exobasidiomycetes	-	-	otu_129	-
Caxiuana	adult	C4_a	Exobasidiomycetes_sp_8	Basidiomycota	Exobasidiomycetes	-	-	otu_603	-
Caxiuana	adult	C4_a	Exobasidiomycetes_sp_9	Basidiomycota	Exobasidiomycetes	-	-	otu_211	-
Caxiuana	adult	C4_a	Glomeromycetes_sp_1	Mucoromycota	Glomeromycetes	-	-	otu_130	-
Caxiuana	adult	C4_a	Glomeromycetes_sp_2	Mucoromycota	Glomeromycetes	-	-	otu_250	-
Caxiuana	adult	C4_a	Glomeromycetes_sp_3	Mucoromycota	Glomeromycetes	-	-	otu_294	-
Caxiuana	adult	C4_a	Glomeromycetes_sp_4	Mucoromycota	Glomeromycetes	-	-	otu_296	-
Caxiuana	adult	C4_a	Glomeromycetes_sp_5	Mucoromycota	Glomeromycetes	-	-	otu_352	-
Caxiuana	adult	C4_a	Glomeromycetes_sp_6	Mucoromycota	Glomeromycetes	-	-	otu_49	-
Caxiuana	adult	C4_a	Glomeromycetes_sp_7	Mucoromycota	Glomeromycetes	-	-	otu_89	-
Caxiuana	adult	C4_a	Hyalocladosporiellasp1	Ascomycota	Eurotiomycetes	ChaetothyrialesIS	Chaetothyriales	otu_33	Hyalocladosporiellasp1
Caxiuana	adult	C4_a	Hypocreales_sp_9	Ascomycota	Sordariomycetes	-	Hypocreales	otu_808	-
Caxiuana	adult	C4_a	Lecanoromycetes_sp_1	Ascomycota	Lecanoromycetes	-	-	otu_142	-
Caxiuana	adult	C4_a	Lecanoromycetes_sp_3	Ascomycota	Lecanoromycetes	-	-	otu_216	-
Caxiuana	adult	C4_a	Malassezia_sp_1	Basidiomycota	Malasseziomycetes	Malasseziaceae	Malasseziales	otu_18	Malassezia
Caxiuana	adult	C4_a	Malassezia_sp_3	Basidiomycota	Malasseziomycetes	Malasseziaceae	Malasseziales	otu_713	Malassezia
Caxiuana	adult	C4_a	Marasmiellus_sp_3	Basidiomycota	Agaricomycetes	Omphalotaceae	Agaricales	otu_557	Marasmiellus
Caxiuana	adult	C4_a	Meira_sp_1	Basidiomycota	Exobasidiomycetes	Brachybasidiaceae	Exobasidiales	otu_1	Meira
Caxiuana	adult	C4_a	Meira_sp_4	Basidiomycota	Exobasidiomycetes	Brachybasidiaceae	Exobasidiales	otu_17	Meira
Caxiuana	adult	C4_a	Meira_sp_7	Basidiomycota	Exobasidiomycetes	Brachybasidiaceae	Exobasidiales	otu_206	Meira
Caxiuana	adult	C4_a	Meira_sp_8	Basidiomycota	Exobasidiomycetes	Brachybasidiaceae	Exobasidiales	otu_468	Meira
Caxiuana	adult	C4_a	Meira_sp_9	Basidiomycota	Exobasidiomycetes	Brachybasidiaceae	Exobasidiales	otu_5	Meira
Caxiuana	adult	C4_a	Meyerozyma_sp_1	Ascomycota	Saccharomycetes	Debaryomycetaceae	Saccharomycetales	otu_7	Meyerozyma
Caxiuana	adult	C4_a	Myriangiales_sp_2	Ascomycota	Dothideomycetes	-	Myriangiales	otu_556	-
Caxiuana	adult	C4_a	Neostrelitziana_sp_1	Ascomycota	Eurotiomycetes	ChaetothyrialesIS	Chaetothyriales	otu_194	Neostrelitziana
Caxiuana	adult	C4_a	Neostrelitziana_sp_2	Ascomycota	Eurotiomycetes	ChaetothyrialesIS	Chaetothyriales	otu_804	Neostrelitziana
Caxiuana	adult	C4_a	Neostrelitziana_sp_3	Ascomycota	Eurotiomycetes	ChaetothyrialesIS	Chaetothyriales	otu_236	Neostrelitziana
Caxiuana	adult	C4_a	Neostrelitziana_sp_4	Ascomycota	Eurotiomycetes	ChaetothyrialesIS	Chaetothyriales	otu_372	Neostrelitziana
Caxiuana	adult	C4_a	Orbiliomycetes_sp_1	Ascomycota	Orbiliomycetes	-	-	otu_805	-
Caxiuana	adult	C4_a	Oxydothis_sp_1	Ascomycota	Sordariomycetes	XylarialesIS	Xylariales	otu_207	Oxydothis
Caxiuana	adult	C4_a	Oxydothis_sp_2	Ascomycota	Sordariomycetes	XylarialesIS	Xylariales	otu_173	Oxydothis
Caxiuana	adult	C4_a	Phaeophlebiopsis_sp_1	Basidiomycota	Agaricomycetes	Phanerochaetaceae	Polyporales	otu_357	Phaeophlebiopsis
Caxiuana	adult	C4_a	Physisporinus_sp_5	Basidiomycota	Agaricomycetes	Meripilaceae	Polyporales	otu_90	Physisporinus
Caxiuana	adult	C4_a	Pseudozyma_sp_2	Basidiomycota	Ustilaginomycetes	Ustilaginaceae	Ustilaginales	otu_434	Pseudozyma
Caxiuana	adult	C4_a	Pucciniomycetes_sp_11	Basidiomycota	Pucciniomycetes	-	-	otu_443	-
Caxiuana	adult	C4_a	Pucciniomycetes_sp_13	Basidiomycota	Pucciniomycetes	-	-	otu_493	-
Caxiuana	adult	C4_a	Pucciniomycetes_sp_15	Basidiomycota	Pucciniomycetes	-	-	otu_558	-
Caxiuana	adult	C4_a	Pucciniomycetes_sp_17	Basidiomycota	Pucciniomycetes	-	-	otu_60	-
Caxiuana	adult	C4_a	Pucciniomycetes_sp_18	Basidiomycota	Pucciniomycetes	-	-	otu_653	-
Caxiuana	adult	C4_a	Pucciniomycetes_sp_2	Basidiomycota	Pucciniomycetes	-	-	otu_138	-
Caxiuana	adult	C4_a	Pucciniomycetes_sp_4	Basidiomycota	Pucciniomycetes	-	-	otu_165	-
Caxiuana	adult	C4_a	Pucciniomycetes_sp_6	Basidiomycota	Pucciniomycetes	-	-	otu_269	-
Caxiuana	adult	C4_a	Pucciniomycetes_sp_8	Basidiomycota	Pucciniomycetes	-	-	otu_323	-
Caxiuana	adult	C4_a	Queiroziella_sp_1	Basidiomycota	Cystobasidiomycetes	CystobasidiomycetesIS	CystobasidiomycetesIS	otu_715	Queiroziella
Caxiuana	adult	C4_a	Queiroziella_sp_2	Basidiomycota	Cystobasidiomycetes	CystobasidiomycetesIS	CystobasidiomycetesIS	otu_807	Queiroziella
Caxiuana	adult	C4_a	Sarocladium_sp_1	Ascomycota	Sordariomycetes	HypocrealesIS	Hypocreales	otu_232	Sarocladium
Caxiuana	adult	C4_a	Sterigmatomyces_sp_1	Basidiomycota	Agaricostilbomycetes	Agaricostilbaceae	Agaricostilbales	otu_589	Sterigmatomyces
Caxiuana	adult	C4_a	Sympodiomycopsis_sp_1	Basidiomycota	Exobasidiomycetes	MicrostromatalesIS	Microstromatales	otu_12	Sympodiomycopsis
Caxiuana	adult	C4_a	Synnemellisia_sp_1	Ascomycota	Sordariomycetes	Bionectriaceae	Hypocreales	otu_964	Synnemellisia
Caxiuana	adult	C4_a	Vararia_sp_6	Basidiomycota	Agaricomycetes	Lachnocladiaceae	Russulales	otu_714	Vararia
Caxiuana	adult	C5_a	Agaricales_sp_10	Basidiomycota	Agaricomycetes	-	Agaricales	otu_540	-
Caxiuana	adult	C5_a	Agaricales_sp_11	Basidiomycota	Agaricomycetes	-	Agaricales	otu_621	-
Caxiuana	adult	C5_a	Agaricales_sp_12	Basidiomycota	Agaricomycetes	-	Agaricales	otu_875	-
Caxiuana	adult	C5_a	Agaricales_sp_21	Basidiomycota	Agaricomycetes	-	Agaricales	otu_109	-
Caxiuana	adult	C5_a	Agaricales_sp_24	Basidiomycota	Agaricomycetes	-	Agaricales	otu_452	-
Caxiuana	adult	C5_a	Agaricales_sp_29	Basidiomycota	Agaricomycetes	-	Agaricales	otu_672	-
Caxiuana	adult	C5_a	Agaricales_sp_36	Basidiomycota	Agaricomycetes	-	Agaricales	otu_533	-
Caxiuana	adult	C5_a	Agaricales_sp_40	Basidiomycota	Agaricomycetes	-	Agaricales	otu_383	-
Caxiuana	adult	C5_a	Agaricomycetes_sp_12	Basidiomycota	Agaricomycetes	-	-	otu_869	-
Caxiuana	adult	C5_a	Agaricomycetes_sp_13	Basidiomycota	Agaricomycetes	-	-	otu_148	-
Caxiuana	adult	C5_a	Agaricomycetes_sp_22	Basidiomycota	Agaricomycetes	-	-	otu_338	-
Caxiuana	adult	C5_a	Agaricomycetes_sp_29	Basidiomycota	Agaricomycetes	-	-	otu_619	-
Caxiuana	adult	C5_a	Agaricus_sp_1	Basidiomycota	Agaricomycetes	Agaricaceae	Agaricales	otu_541	Agaricus
Caxiuana	adult	C5_a	Aporpiaceae_sp_1	Basidiomycota	Agaricomycetes	Aporpiaceae	Auriculariales	otu_576	-
Caxiuana	adult	C5_a	Ascomycota_sp_11	Ascomycota	-	-	-	otu_321	-
Caxiuana	adult	C5_a	Ascomycota_sp_13	Ascomycota	-	-	-	otu_4	-
Caxiuana	adult	C5_a	Ascomycota_sp_19	Ascomycota	-	-	-	otu_52	-
Caxiuana	adult	C5_a	Ascomycota_sp_2	Ascomycota	-	-	-	otu_15	-
Caxiuana	adult	C5_a	Ascomycota_sp_22	Ascomycota	-	-	-	otu_741	-
Caxiuana	adult	C5_a	Ascomycota_sp_24	Ascomycota	-	-	-	otu_8	-
Caxiuana	adult	C5_a	Ascomycota_sp_26	Ascomycota	-	-	-	otu_9	-
Caxiuana	adult	C5_a	Ascomycota_sp_28	Ascomycota	-	-	-	otu_580	-
Caxiuana	adult	C5_a	Ascomycota_sp_29	Ascomycota	-	-	-	otu_6	-
Caxiuana	adult	C5_a	Ascomycota_sp_37	Ascomycota	-	-	-	otu_111	-
Caxiuana	adult	C5_a	Ascomycota_sp_38	Ascomycota	-	-	-	otu_41	-
Caxiuana	adult	C5_a	Ascomycota_sp_52.1	Ascomycota	-	-	-	otu_2	-
Caxiuana	adult	C5_a	Ascomycota_sp_62	Ascomycota	-	-	-	otu_70	-
Caxiuana	adult	C5_a	Ascomycota_sp_65	Ascomycota	-	-	-	otu_85	-
Caxiuana	adult	C5_a	Ascomycota_sp_78	Ascomycota	-	-	-	otu_64	-
Caxiuana	adult	C5_a	Bullera_sp_3	Basidiomycota	Tremellomycetes	Bulleraceae	Tremellales	otu_93	Bullera
Caxiuana	adult	C5_a	Castanediella_sp_1	Ascomycota	Sordariomycetes	XylarialesIS	Xylariales	otu_742	Castanediella
Caxiuana	adult	C5_a	Ceraceosorus_sp_1	Basidiomycota	Exobasidiomycetes	Ceraceosoraceae	Ceraceosorales	otu_472	Ceraceosorus
Caxiuana	adult	C5_a	Chaetothyriales_sp_41	Ascomycota	Eurotiomycetes	-	Chaetothyriales	otu_353	-
Caxiuana	adult	C5_a	Corticiales_sp_2	Basidiomycota	Agaricomycetes	-	Corticiales	otu_369	-
Caxiuana	adult	C5_a	Cortinariaceae_sp_1	Basidiomycota	Agaricomycetes	Cortinariaceae	Agaricales	otu_728	-
Caxiuana	adult	C5_a	Cryptococcus_sp_3	Basidiomycota	Tremellomycetes	Cryptococcaceae	Tremellales	otu_745	Cryptococcus
Caxiuana	adult	C5_a	Cyphellophora_sp_2	Ascomycota	Eurotiomycetes	Cyphellophoraceae	Chaetothyriales	otu_404	Cyphellophora
Caxiuana	adult	C5_a	Diaporthales_sp_1	Ascomycota	Sordariomycetes	-	Diaporthales	otu_669	-
Caxiuana	adult	C5_a	Dothideomycetes_sp_1.2	Ascomycota	Dothideomycetes	-	-	otu_29	-
Caxiuana	adult	C5_a	Dothideomycetes_sp_2	Ascomycota	Dothideomycetes	-	-	otu_354	-
Caxiuana	adult	C5_a	Eichleriella_sp_1	Basidiomycota	Agaricomycetes	Exidiaceae	Auriculariales	otu_284	Eichleriella
Caxiuana	adult	C5_a	Exobasidiales_sp_2	Basidiomycota	Exobasidiomycetes	-	Exobasidiales	otu_392	-
Caxiuana	adult	C5_a	Exobasidiomycetes_sp_11	Basidiomycota	Exobasidiomycetes	-	-	otu_23	-
Caxiuana	adult	C5_a	Favolaschia_sp_2	Basidiomycota	Agaricomycetes	Favolaschiaceae	Agaricales	otu_681	Favolaschia
Caxiuana	adult	C5_a	Fomitopsis_sp_1	Basidiomycota	Agaricomycetes	Fomitopsidaceae	Polyporales	otu_274	Fomitopsis
Caxiuana	adult	C5_a	Ganoderma_sp_1	Basidiomycota	Agaricomycetes	Polyporaceae	Polyporales	otu_198	Ganoderma
Caxiuana	adult	C5_a	Gymnopus_sp_5	Basidiomycota	Agaricomycetes	Omphalotaceae	Agaricales	otu_568	Gymnopus
Caxiuana	adult	C5_a	Hymenochaetales_sp_1	Basidiomycota	Agaricomycetes	-	Hymenochaetales	otu_870	-
Caxiuana	adult	C5_a	Hymenochaete_sp_13	Basidiomycota	Agaricomycetes	Hymenochaetaceae	Hymenochaetales	otu_871	Hymenochaete
Caxiuana	adult	C5_a	Hymenochaete_sp_5	Basidiomycota	Agaricomycetes	Hymenochaetaceae	Hymenochaetales	otu_574	Hymenochaete
Caxiuana	adult	C5_a	Hypocreales_sp_10	Ascomycota	Sordariomycetes	-	Hypocreales	otu_873	-
Caxiuana	adult	C5_a	Inonotus_sp_1	Basidiomycota	Agaricomycetes	Hymenochaetaceae	Hymenochaetales	otu_505	Inonotus
Caxiuana	adult	C5_a	Malassezia_sp_6	Basidiomycota	Malasseziomycetes	Malasseziaceae	Malasseziales	otu_83	Malassezia
Caxiuana	adult	C5_a	Marasmius_sp_1	Basidiomycota	Agaricomycetes	Marasmiaceae	Agaricales	otu_106	Marasmius
Caxiuana	adult	C5_a	Marasmius_sp_17	Basidiomycota	Agaricomycetes	Marasmiaceae	Agaricales	otu_400	Marasmius
Caxiuana	adult	C5_a	Marasmius_sp_2	Basidiomycota	Agaricomycetes	Marasmiaceae	Agaricales	otu_139	Marasmius
Caxiuana	adult	C5_a	Marasmius_sp_27	Basidiomycota	Agaricomycetes	Marasmiaceae	Agaricales	otu_575	Marasmius
Caxiuana	adult	C5_a	Marasmius_sp_38	Basidiomycota	Agaricomycetes	Marasmiaceae	Agaricales	otu_874	Marasmius
Caxiuana	adult	C5_a	Marasmius_sp_4	Basidiomycota	Agaricomycetes	Marasmiaceae	Agaricales	otu_174	Marasmius
Caxiuana	adult	C5_a	Marasmius_sp_6	Basidiomycota	Agaricomycetes	Marasmiaceae	Agaricales	otu_213	Marasmius
Caxiuana	adult	C5_a	Meira_sp_1	Basidiomycota	Exobasidiomycetes	Brachybasidiaceae	Exobasidiales	otu_1	Meira
Caxiuana	adult	C5_a	Meira_sp_2	Basidiomycota	Exobasidiomycetes	Brachybasidiaceae	Exobasidiales	otu_13	Meira
Caxiuana	adult	C5_a	Meira_sp_4	Basidiomycota	Exobasidiomycetes	Brachybasidiaceae	Exobasidiales	otu_17	Meira
Caxiuana	adult	C5_a	Meira_sp_6	Basidiomycota	Exobasidiomycetes	Brachybasidiaceae	Exobasidiales	otu_19	Meira
Caxiuana	adult	C5_a	Meira_sp_8	Basidiomycota	Exobasidiomycetes	Brachybasidiaceae	Exobasidiales	otu_468	Meira
Caxiuana	adult	C5_a	Meira_sp_9	Basidiomycota	Exobasidiomycetes	Brachybasidiaceae	Exobasidiales	otu_5	Meira
Caxiuana	adult	C5_a	Meyerozyma_sp_1	Ascomycota	Saccharomycetes	Debaryomycetaceae	Saccharomycetales	otu_7	Meyerozyma
Caxiuana	adult	C5_a	Mortierella_sp_1	Mucoromycota	Mortierellomycetes	Mortierellaceae	Mortierellales	otu_673	Mortierella
Caxiuana	adult	C5_a	Mycena_sp_2	Basidiomycota	Agaricomycetes	Mycenaceae	Agaricales	otu_573	Mycena
Caxiuana	adult	C5_a	Neostrelitziana_sp_4	Ascomycota	Eurotiomycetes	ChaetothyrialesIS	Chaetothyriales	otu_372	Neostrelitziana
Caxiuana	adult	C5_a	Omphalotaceae_sp_10	Basidiomycota	Agaricomycetes	Omphalotaceae	Agaricales	otu_876	-
Caxiuana	adult	C5_a	Omphalotaceae_sp_5	Basidiomycota	Agaricomycetes	Omphalotaceae	Agaricales	otu_622	-
Caxiuana	adult	C5_a	Phallus_sp_1	Basidiomycota	Agaricomycetes	Phallaceae	Phallales	otu_620	Phallus
Caxiuana	adult	C5_a	Physisporinus_sp_1	Basidiomycota	Agaricomycetes	Meripilaceae	Polyporales	otu_157	Physisporinus
Caxiuana	adult	C5_a	Physisporinus_sp_2	Basidiomycota	Agaricomycetes	Meripilaceae	Polyporales	otu_246	Physisporinus
Caxiuana	adult	C5_a	Polyporaceae_sp_6	Basidiomycota	Agaricomycetes	Polyporaceae	Polyporales	otu_506	-
Caxiuana	adult	C5_a	Polyporaceae_sp_7	Basidiomycota	Agaricomycetes	Polyporaceae	Polyporales	otu_527	-
Caxiuana	adult	C5_a	Polyporales_sp_1	Basidiomycota	Agaricomycetes	-	Polyporales	otu_371	-
Caxiuana	adult	C5_a	Polyporales_sp_10	Basidiomycota	Agaricomycetes	-	Polyporales	otu_872	-
Caxiuana	adult	C5_a	Polyporales_sp_20	Basidiomycota	Agaricomycetes	-	Polyporales	otu_287	-
Caxiuana	adult	C5_a	Pycnoporus_sp_1	Basidiomycota	Agaricomycetes	Polyporaceae	Polyporales	otu_424	Pycnoporus
Caxiuana	adult	C5_a	Rigidoporus_sp_2	Basidiomycota	Agaricomycetes	Meripilaceae	Polyporales	otu_286	Rigidoporus
Caxiuana	adult	C5_a	Septobasidium_sp_4	Basidiomycota	Pucciniomycetes	Septobasidiaceae	Septobasidiales	otu_188	Septobasidium
Caxiuana	adult	C5_a	Sympodiomycopsis_sp_1	Basidiomycota	Exobasidiomycetes	MicrostromatalesIS	Microstromatales	otu_12	Sympodiomycopsis
Caxiuana	adult	C5_a	Sympodiomycopsis_sp_3	Basidiomycota	Exobasidiomycetes	MicrostromatalesIS	Microstromatales	otu_22	Sympodiomycopsis
Caxiuana	adult	C5_a	Sympodiomycopsis_sp_4	Basidiomycota	Exobasidiomycetes	MicrostromatalesIS	Microstromatales	otu_3	Sympodiomycopsis
Caxiuana	adult	C5_a	Tetrapyrgos_sp_1	Basidiomycota	Agaricomycetes	Marasmiaceae	Agaricales	otu_261	Tetrapyrgos
Caxiuana	adult	C5_a	Trametes_sp_1	Basidiomycota	Agaricomycetes	Polyporaceae	Polyporales	otu_100	Trametes
Caxiuana	adult	C5_a	Trechispora_sp_2	Basidiomycota	Agaricomycetes	Hydnodontaceae	Trechisporales	otu_396	Trechispora
Caxiuana	adult	C5_a	Trechispora_sp_3	Basidiomycota	Agaricomycetes	Hydnodontaceae	Trechisporales	otu_447	Trechispora
Caxiuana	adult	C5_a	Trichomeriaceae_sp_2.1	Ascomycota	Eurotiomycetes	Trichomeriaceae	Chaetothyriales	otu_671	-
Caxiuana	adult	C5_a	Waitea_sp_1	Basidiomycota	Agaricomycetes	Ceratobasidiaceae	Cantharellales	otu_744	Waitea
Caxiuana	adult	C5_a	Wallemia_sp_1	Basidiomycota	Wallemiomycetes	Wallemiaceae	Wallemiales	otu_319	Wallemia
Caxiuana	adult	C5_a	Xylariales_sp_5	Ascomycota	Sordariomycetes	-	Xylariales	otu_670	-
Caxiuana	adult	C5_a	Xylodon_sp_3	Basidiomycota	Agaricomycetes	Schizoporaceae	Hymenochaetales	otu_305	Xylodon
Caxiuana	adult	C5_a	Xylodon_sp_7	Basidiomycota	Agaricomycetes	Schizoporaceae	Hymenochaetales	otu_743	Xylodon
Tapajos	adult	T1_14_a	Agaricales_sp_34	Basidiomycota	Agaricomycetes	-	Agaricales	otu_504	-
Tapajos	adult	T1_14_a	Agaricomycetes_sp_35	Basidiomycota	Agaricomycetes	-	-	otu_859	-
Tapajos	adult	T1_14_a	Agaricomycetes_sp_36	Basidiomycota	Agaricomycetes	-	-	otu_866	-
Tapajos	adult	T1_14_a	Anthracocystis_sp_1	Basidiomycota	Ustilaginomycetes	Ustilaginaceae	Ustilaginales	otu_862	Anthracocystis
Tapajos	adult	T1_14_a	Ascomycota_sp_13	Ascomycota	-	-	-	otu_4	-
Tapajos	adult	T1_14_a	Ascomycota_sp_15	Ascomycota	-	-	-	otu_45	-
Tapajos	adult	T1_14_a	Ascomycota_sp_17	Ascomycota	-	-	-	otu_480	-
Tapajos	adult	T1_14_a	Ascomycota_sp_18	Ascomycota	-	-	-	otu_519	-
Tapajos	adult	T1_14_a	Ascomycota_sp_29	Ascomycota	-	-	-	otu_6	-
Tapajos	adult	T1_14_a	Ascomycota_sp_35	Ascomycota	-	-	-	otu_538	-
Tapajos	adult	T1_14_a	Ascomycota_sp_39	Ascomycota	-	-	-	otu_422	-
Tapajos	adult	T1_14_a	Ascomycota_sp_5	Ascomycota	-	-	-	otu_169	-
Tapajos	adult	T1_14_a	Ascomycota_sp_52.1	Ascomycota	-	-	-	otu_2	-
Tapajos	adult	T1_14_a	Ascomycota_sp_52.2	Ascomycota	-	-	-	otu_345	-
Tapajos	adult	T1_14_a	Ascomycota_sp_54	Ascomycota	-	-	-	otu_307	-
Tapajos	adult	T1_14_a	Ascomycota_sp_55	Ascomycota	-	-	-	otu_32	-
Tapajos	adult	T1_14_a	Ascomycota_sp_6	Ascomycota	-	-	-	otu_202	-
Tapajos	adult	T1_14_a	Ascomycota_sp_60	Ascomycota	-	-	-	otu_61	-
Tapajos	adult	T1_14_a	Ascomycota_sp_62	Ascomycota	-	-	-	otu_70	-
Tapajos	adult	T1_14_a	Ascomycota_sp_63	Ascomycota	-	-	-	otu_740	-
Tapajos	adult	T1_14_a	Ascomycota_sp_65	Ascomycota	-	-	-	otu_85	-
Tapajos	adult	T1_14_a	Ascomycota_sp_66	Ascomycota	-	-	-	otu_97	-
Tapajos	adult	T1_14_a	Ascomycota_sp_70	Ascomycota	-	-	-	otu_24	-
Tapajos	adult	T1_14_a	Ascomycota_sp_74	Ascomycota	-	-	-	otu_423	-
Tapajos	adult	T1_14_a	Ascomycota_sp_98	Ascomycota	-	-	-	otu_63	-
Tapajos	adult	T1_14_a	Bullera_sp_3	Basidiomycota	Tremellomycetes	Bulleraceae	Tremellales	otu_93	Bullera
Tapajos	adult	T1_14_a	Chaetothyriales_sp_2	Ascomycota	Eurotiomycetes	-	Chaetothyriales	otu_571	-
Tapajos	adult	T1_14_a	Chaetothyriales_sp_48	Ascomycota	Eurotiomycetes	-	Chaetothyriales	otu_39	-
Tapajos	adult	T1_14_a	Chaetothyriales_sp_6	Ascomycota	Eurotiomycetes	-	Chaetothyriales	otu_539	-
Tapajos	adult	T1_14_a	Chytridiomycota_sp_1	Chytridiomycota	-	-	-	otu_867	-
Tapajos	adult	T1_14_a	Cyphellophora_sp_2	Ascomycota	Eurotiomycetes	Cyphellophoraceae	Chaetothyriales	otu_404	Cyphellophora
Tapajos	adult	T1_14_a	Debaryomyces_sp_1	Ascomycota	Saccharomycetes	Debaryomycetaceae	Saccharomycetales	otu_140	Debaryomyces
Tapajos	adult	T1_14_a	Dothideomycetes_sp_1.1	Ascomycota	Dothideomycetes	-	-	otu_502	-
Tapajos	adult	T1_14_a	Dothideomycetes_sp_1.2	Ascomycota	Dothideomycetes	-	-	otu_29	-
Tapajos	adult	T1_14_a	Eichleriella_sp_1	Basidiomycota	Agaricomycetes	Exidiaceae	Auriculariales	otu_284	Eichleriella
Tapajos	adult	T1_14_a	Exobasidiomycetes_sp_3.4	Basidiomycota	Exobasidiomycetes	-	-	otu_20	-
Tapajos	adult	T1_14_a	Exobasidiomycetes_sp_7	Basidiomycota	Exobasidiomycetes	-	-	otu_786	-
Tapajos	adult	T1_14_a	Flagelloscypha_sp_1	Basidiomycota	Agaricomycetes	Tricholomataceae	Agaricales	otu_860	Flagelloscypha
Tapajos	adult	T1_14_a	Lecanoromycetes_sp_2	Ascomycota	Lecanoromycetes	-	-	otu_209	-
Tapajos	adult	T1_14_a	Lecanoromycetes_sp_5	Ascomycota	Lecanoromycetes	-	-	otu_861	-
Tapajos	adult	T1_14_a	Malassezia_sp_1	Basidiomycota	Malasseziomycetes	Malasseziaceae	Malasseziales	otu_18	Malassezia
Tapajos	adult	T1_14_a	Marasmius_sp_31	Basidiomycota	Agaricomycetes	Marasmiaceae	Agaricales	otu_617	Marasmius
Tapajos	adult	T1_14_a	Marasmius_sp_37	Basidiomycota	Agaricomycetes	Marasmiaceae	Agaricales	otu_857	Marasmius
Tapajos	adult	T1_14_a	Meira_sp_6	Basidiomycota	Exobasidiomycetes	Brachybasidiaceae	Exobasidiales	otu_19	Meira
Tapajos	adult	T1_14_a	Meyerozyma_sp_1	Ascomycota	Saccharomycetes	Debaryomycetaceae	Saccharomycetales	otu_7	Meyerozyma
Tapajos	adult	T1_14_a	Pichiaceae_sp_1	Ascomycota	Saccharomycetes	-	Pichiaceae	otu_864	-
Tapajos	adult	T1_14_a	Polyporaceae_sp_14	Basidiomycota	Agaricomycetes	Polyporaceae	Polyporales	otu_865	-
Tapajos	adult	T1_14_a	Polyporaceae_sp_9	Basidiomycota	Agaricomycetes	Polyporaceae	Polyporales	otu_503	-
Tapajos	adult	T1_14_a	Polyporales_sp_16	Basidiomycota	Agaricomycetes	-	Polyporales	otu_127	-
Tapajos	adult	T1_14_a	Psathyrellaceae_sp_2	Basidiomycota	Agaricomycetes	Psathyrellaceae	Agaricales	otu_451	-
Tapajos	adult	T1_14_a	Pseudozyma_sp_2	Basidiomycota	Ustilaginomycetes	Ustilaginaceae	Ustilaginales	otu_434	Pseudozyma
Tapajos	adult	T1_14_a	Pterula_sp_1	Basidiomycota	Agaricomycetes	Pterulaceae	Agaricales	otu_868	Pterula
Tapajos	adult	T1_14_a	Rigidoporus_sp_1	Basidiomycota	Agaricomycetes	Meripilaceae	Polyporales	otu_195	Rigidoporus
Tapajos	adult	T1_14_a	Tetrapyrgos_sp_1	Basidiomycota	Agaricomycetes	Marasmiaceae	Agaricales	otu_261	Tetrapyrgos
Tapajos	adult	T1_14_a	Trametes_sp_2	Basidiomycota	Agaricomycetes	Polyporaceae	Polyporales	otu_382	Trametes
Tapajos	adult	T1_14_a	Vararia_sp_5	Basidiomycota	Agaricomycetes	Lachnocladiaceae	Russulales	otu_618	Vararia
Tapajos	adult	T4_a	Agaricales_sp_13	Basidiomycota	Agaricomycetes	-	Agaricales	otu_918	-
Tapajos	adult	T4_a	Agaricales_sp_21	Basidiomycota	Agaricomycetes	-	Agaricales	otu_109	-
Tapajos	adult	T4_a	Agaricales_sp_31	Basidiomycota	Agaricomycetes	-	Agaricales	otu_80	-
Tapajos	adult	T4_a	Agaricales_sp_45	Basidiomycota	Agaricomycetes	-	Agaricales	otu_390	-
Tapajos	adult	T4_a	Agaricales_sp_46	Basidiomycota	Agaricomycetes	-	Agaricales	otu_428	-
Tapajos	adult	T4_a	Agaricomycetes_sp_23	Basidiomycota	Agaricomycetes	-	-	otu_27	-
Tapajos	adult	T4_a	Agaricomycetes_sp_39	Basidiomycota	Agaricomycetes	-	-	otu_917	-
Tapajos	adult	T4_a	Agaricomycetes_sp_7	Basidiomycota	Agaricomycetes	-	-	otu_387	-
Tapajos	adult	T4_a	Agaricomycetes_sp_8	Basidiomycota	Agaricomycetes	-	-	otu_458	-
Tapajos	adult	T4_a	Amphisphaeriaceae_sp_4	Ascomycota	Sordariomycetes	Amphisphaeriaceae	Xylariales	otu_915	-
Tapajos	adult	T4_a	Ascomycota_sp_13	Ascomycota	-	-	-	otu_4	-
Tapajos	adult	T4_a	Ascomycota_sp_23	Ascomycota	-	-	-	otu_768	-
Tapajos	adult	T4_a	Ascomycota_sp_26	Ascomycota	-	-	-	otu_9	-
Tapajos	adult	T4_a	Ascomycota_sp_28	Ascomycota	-	-	-	otu_580	-
Tapajos	adult	T4_a	Ascomycota_sp_29	Ascomycota	-	-	-	otu_6	-
Tapajos	adult	T4_a	Ascomycota_sp_38	Ascomycota	-	-	-	otu_41	-
Tapajos	adult	T4_a	Ascomycota_sp_42	Ascomycota	-	-	-	otu_333	-
Tapajos	adult	T4_a	Ascomycota_sp_47	Ascomycota	-	-	-	otu_82	-
Tapajos	adult	T4_a	Ascomycota_sp_52.1	Ascomycota	-	-	-	otu_2	-
Tapajos	adult	T4_a	Ascomycota_sp_57	Ascomycota	-	-	-	otu_47	-
Tapajos	adult	T4_a	Ascomycota_sp_58	Ascomycota	-	-	-	otu_50	-
Tapajos	adult	T4_a	Ascomycota_sp_65	Ascomycota	-	-	-	otu_85	-
Tapajos	adult	T4_a	Ascomycota_sp_70	Ascomycota	-	-	-	otu_24	-
Tapajos	adult	T4_a	Ascomycota_sp_73	Ascomycota	-	-	-	otu_36	-
Tapajos	adult	T4_a	Ascomycota_sp_78	Ascomycota	-	-	-	otu_64	-
Tapajos	adult	T4_a	Ascomycota_sp_90	Ascomycota	-	-	-	otu_110	-
Tapajos	adult	T4_a	Ascomycota_sp_95	Ascomycota	-	-	-	otu_378	-
Tapajos	adult	T4_a	Auricularia_sp_1	Basidiomycota	Agaricomycetes	Auriculariaceae	Auriculariales	otu_289	Auricularia
Tapajos	adult	T4_a	Basidiodendron_sp_2	Basidiomycota	Agaricomycetes	Exidiaceae	Auriculariales	otu_456	Basidiodendron
Tapajos	adult	T4_a	Ceramothyrium_sp_4	Ascomycota	Eurotiomycetes	Chaetothyriaceae	Chaetothyriales	otu_91	Ceramothyrium
Tapajos	adult	T4_a	Ceratobasidium_sp_1	Basidiomycota	Agaricomycetes	Ceratobasidiaceae	Cantharellales	otu_324	Ceratobasidium
Tapajos	adult	T4_a	Chaetothyriales_sp_18	Ascomycota	Eurotiomycetes	-	Chaetothyriales	otu_214	-
Tapajos	adult	T4_a	Chaetothyriales_sp_48	Ascomycota	Eurotiomycetes	-	Chaetothyriales	otu_39	-
Tapajos	adult	T4_a	Chaetothyriales_sp_50	Ascomycota	Eurotiomycetes	-	Chaetothyriales	otu_56	-
Tapajos	adult	T4_a	Chaetothyriales_sp_63	Ascomycota	Eurotiomycetes	-	Chaetothyriales	otu_62	-
Tapajos	adult	T4_a	Chaetothyriales_sp_70	Ascomycota	Eurotiomycetes	-	Chaetothyriales	otu_430	-
Tapajos	adult	T4_a	Colacogloea_sp_1	Basidiomycota	Microbotryomycetes	MicrobotryomycetesIS	MicrobotryomycetesIS	otu_302	Colacogloea
Tapajos	adult	T4_a	Conferticium_sp_1	Basidiomycota	Agaricomycetes	Stereaceae	Russulales	otu_389	Conferticium
Tapajos	adult	T4_a	Crinipellis_sp_2	Basidiomycota	Agaricomycetes	Marasmiaceae	Agaricales	otu_310	Crinipellis
Tapajos	adult	T4_a	Dichomitus_sp_1	Basidiomycota	Agaricomycetes	Polyporaceae	Polyporales	otu_408	Dichomitus
Tapajos	adult	T4_a	Dothideomycetes_sp_1.2	Ascomycota	Dothideomycetes	-	-	otu_29	-
Tapajos	adult	T4_a	Eichleriella_sp_1	Basidiomycota	Agaricomycetes	Exidiaceae	Auriculariales	otu_284	Eichleriella
Tapajos	adult	T4_a	Exidia_sp_1	Basidiomycota	Agaricomycetes	Exidiaceae	Auriculariales	otu_457	Exidia
Tapajos	adult	T4_a	Exobasidiomycetes_sp_2	Basidiomycota	Exobasidiomycetes	-	-	otu_766	-
Tapajos	adult	T4_a	Exobasidiomycetes_sp_3.1	Basidiomycota	Exobasidiomycetes	-	-	otu_178	-
Tapajos	adult	T4_a	Exobasidiomycetes_sp_3.4	Basidiomycota	Exobasidiomycetes	-	-	otu_20	-
Tapajos	adult	T4_a	Exophiala_sp_1	Ascomycota	Eurotiomycetes	Herpotrichiellaceae	Chaetothyriales	otu_288	Exophiala
Tapajos	adult	T4_a	Gymnopus_sp_4	Basidiomycota	Agaricomycetes	Omphalotaceae	Agaricales	otu_402	Gymnopus
Tapajos	adult	T4_a	Herpotrichiellaceae_sp_2	Ascomycota	Eurotiomycetes	Herpotrichiellaceae	Chaetothyriales	otu_767	-
Tapajos	adult	T4_a	Hymenochaete_sp_3	Basidiomycota	Agaricomycetes	Hymenochaetaceae	Hymenochaetales	otu_429	Hymenochaete
Tapajos	adult	T4_a	Lycoperdon_sp_2	Basidiomycota	Agaricomycetes	Lycoperdaceae	Agaricales	otu_635	Lycoperdon
Tapajos	adult	T4_a	Lyomyces_sp_1	Basidiomycota	Agaricomycetes	Corticiaceae	Corticiales	otu_203	Lyomyces
Tapajos	adult	T4_a	Malassezia_sp_6	Basidiomycota	Malasseziomycetes	Malasseziaceae	Malasseziales	otu_83	Malassezia
Tapajos	adult	T4_a	Marasmiaceae_sp_4.2	Basidiomycota	Agaricomycetes	Marasmiaceae	Agaricales	otu_625	-
Tapajos	adult	T4_a	Meira_sp_1	Basidiomycota	Exobasidiomycetes	Brachybasidiaceae	Exobasidiales	otu_1	Meira
Tapajos	adult	T4_a	Meira_sp_4	Basidiomycota	Exobasidiomycetes	Brachybasidiaceae	Exobasidiales	otu_17	Meira
Tapajos	adult	T4_a	Meira_sp_6	Basidiomycota	Exobasidiomycetes	Brachybasidiaceae	Exobasidiales	otu_19	Meira
Tapajos	adult	T4_a	Meira_sp_9	Basidiomycota	Exobasidiomycetes	Brachybasidiaceae	Exobasidiales	otu_5	Meira
Tapajos	adult	T4_a	Phlebia_sp_1	Basidiomycota	Agaricomycetes	Meruliaceae	Polyporales	otu_75	Phlebia
Tapajos	adult	T4_a	Physisporinus_sp_5	Basidiomycota	Agaricomycetes	Meripilaceae	Polyporales	otu_90	Physisporinus
Tapajos	adult	T4_a	Pleurocollybia_sp_1	Basidiomycota	Agaricomycetes	Catathelasmataceae	Agaricales	otu_364	Pleurocollybia
Tapajos	adult	T4_a	Polyporaceae_sp_12	Basidiomycota	Agaricomycetes	Polyporaceae	Polyporales	otu_636	-
Tapajos	adult	T4_a	Polyporaceae_sp_3.1	Basidiomycota	Agaricomycetes	Polyporaceae	Polyporales	otu_764	-
Tapajos	adult	T4_a	Polyporaceae_sp_5	Basidiomycota	Agaricomycetes	Polyporaceae	Polyporales	otu_388	-
Tapajos	adult	T4_a	Polyporales_sp_12	Basidiomycota	Agaricomycetes	-	Polyporales	otu_459	-
Tapajos	adult	T4_a	Polyporales_sp_14	Basidiomycota	Agaricomycetes	-	Polyporales	otu_460	-
Tapajos	adult	T4_a	Polyporales_sp_16	Basidiomycota	Agaricomycetes	-	Polyporales	otu_127	-
Tapajos	adult	T4_a	Polyporales_sp_6	Basidiomycota	Agaricomycetes	-	Polyporales	otu_765	-
Tapajos	adult	T4_a	Psathyrella_sp_1	Basidiomycota	Agaricomycetes	Psathyrellaceae	Agaricales	otu_279	Psathyrella
Tapajos	adult	T4_a	Resinicium_sp_1	Basidiomycota	Agaricomycetes	HymenochaetalesIS	Hymenochaetales	otu_190	Resinicium
Tapajos	adult	T4_a	Rhodotorula_sp_1	Basidiomycota	Microbotryomycetes	Sporidiobolaceae	Sporidiobolales	otu_67	Rhodotorula
Tapajos	adult	T4_a	Schizophyllum_sp_1	Basidiomycota	Agaricomycetes	Schizophyllaceae	Agaricales	otu_179	Schizophyllum
Tapajos	adult	T4_a	Septobasidium_sp_15	Basidiomycota	Pucciniomycetes	Septobasidiaceae	Septobasidiales	otu_916	Septobasidium
Tapajos	adult	T4_a	Septobasidium_sp_7	Basidiomycota	Pucciniomycetes	Septobasidiaceae	Septobasidiales	otu_243	Septobasidium
Tapajos	adult	T4_a	Septobasidium_sp_8	Basidiomycota	Pucciniomycetes	Septobasidiaceae	Septobasidiales	otu_334	Septobasidium
Tapajos	adult	T4_a	Sistotremastrum_sp_1	Basidiomycota	Agaricomycetes	Hydnodontaceae	Trechisporales	otu_384	Sistotremastrum
Tapajos	adult	T4_a	Sterigmatomyces_sp_1	Basidiomycota	Agaricostilbomycetes	Agaricostilbaceae	Agaricostilbales	otu_589	Sterigmatomyces
Tapajos	adult	T4_a	Subulicystidium_sp_1	Basidiomycota	Agaricomycetes	Corticiaceae	Corticiales	otu_637	Subulicystidium
Tapajos	adult	T4_a	Sympodiomycopsis_sp_1	Basidiomycota	Exobasidiomycetes	MicrostromatalesIS	Microstromatales	otu_12	Sympodiomycopsis
Tapajos	adult	T4_a	Sympodiomycopsis_sp_3	Basidiomycota	Exobasidiomycetes	MicrostromatalesIS	Microstromatales	otu_22	Sympodiomycopsis
Tapajos	adult	T4_a	Sympodiomycopsis_sp_4	Basidiomycota	Exobasidiomycetes	MicrostromatalesIS	Microstromatales	otu_3	Sympodiomycopsis
Tapajos	adult	T4_a	Trametes_sp_1	Basidiomycota	Agaricomycetes	Polyporaceae	Polyporales	otu_100	Trametes
Tapajos	adult	T4_a	Trechispora_sp_7	Basidiomycota	Agaricomycetes	Hydnodontaceae	Trechisporales	otu_546	Trechispora
Tapajos	adult	T4_a	Xylodon_sp_1	Basidiomycota	Agaricomycetes	Schizoporaceae	Hymenochaetales	otu_101	Xylodon
Tapajos	adult	T7_a	Agaricales_sp_1	Basidiomycota	Agaricomycetes	-	Agaricales	otu_189	-
Tapajos	adult	T7_a	Agaricales_sp_20	Basidiomycota	Agaricomycetes	-	Agaricales	otu_953	-
Tapajos	adult	T7_a	Agaricales_sp_35	Basidiomycota	Agaricomycetes	-	Agaricales	otu_579	-
Tapajos	adult	T7_a	Agaricales_sp_8	Basidiomycota	Agaricomycetes	-	Agaricales	otu_304	-
Tapajos	adult	T7_a	Ascomycota_sp_13	Ascomycota	-	-	-	otu_4	-
Tapajos	adult	T7_a	Ascomycota_sp_21	Ascomycota	-	-	-	otu_709	-
Tapajos	adult	T7_a	Ascomycota_sp_26	Ascomycota	-	-	-	otu_9	-
Tapajos	adult	T7_a	Ascomycota_sp_40	Ascomycota	-	-	-	otu_11	-
Tapajos	adult	T7_a	Ascomycota_sp_52.1	Ascomycota	-	-	-	otu_2	-
Tapajos	adult	T7_a	Ascomycota_sp_65	Ascomycota	-	-	-	otu_85	-
Tapajos	adult	T7_a	Ascomycota_sp_70	Ascomycota	-	-	-	otu_24	-
Tapajos	adult	T7_a	Ascomycota_sp_81	Ascomycota	-	-	-	otu_954	-
Tapajos	adult	T7_a	Basidiodendron_sp_6	Basidiomycota	Agaricomycetes	Exidiaceae	Auriculariales	otu_855	Basidiodendron
Tapajos	adult	T7_a	Basidiomycota_sp_2	Basidiomycota	-	-	-	otu_146	-
Tapajos	adult	T7_a	Bullera_sp_1	Basidiomycota	Tremellomycetes	Bulleraceae	Tremellales	otu_31	Bullera
Tapajos	adult	T7_a	Bullera_sp_2	Basidiomycota	Tremellomycetes	Bulleraceae	Tremellales	otu_437	Bullera
Tapajos	adult	T7_a	Chaetothyriales_sp_14	Ascomycota	Eurotiomycetes	-	Chaetothyriales	otu_554	-
Tapajos	adult	T7_a	Chaetothyriales_sp_18	Ascomycota	Eurotiomycetes	-	Chaetothyriales	otu_214	-
Tapajos	adult	T7_a	Chaetothyriales_sp_80	Ascomycota	Eurotiomycetes	-	Chaetothyriales	otu_223	-
Tapajos	adult	T7_a	Chaetothyriales_sp_88	Ascomycota	Eurotiomycetes	-	Chaetothyriales	otu_96	-
Tapajos	adult	T7_a	Chaetothyriales_sp_94	Ascomycota	Eurotiomycetes	-	Chaetothyriales	otu_951	-
Tapajos	adult	T7_a	Conferticium_sp_1	Basidiomycota	Agaricomycetes	Stereaceae	Russulales	otu_389	Conferticium
Tapajos	adult	T7_a	Cystobasidiomycetes_sp_12	Basidiomycota	Cystobasidiomycetes	-	-	otu_87	-
Tapajos	adult	T7_a	Dothideomycetes_sp_1.1	Ascomycota	Dothideomycetes	-	-	otu_502	-
Tapajos	adult	T7_a	Dothideomycetes_sp_1.2	Ascomycota	Dothideomycetes	-	-	otu_29	-
Tapajos	adult	T7_a	Dothideomycetes_sp_11	Ascomycota	Dothideomycetes	-	-	otu_952	-
Tapajos	adult	T7_a	Erythrobasidiales_sp_1	Basidiomycota	Cystobasidiomycetes	-	Erythrobasidiales	otu_112	-
Tapajos	adult	T7_a	Exobasidiomycetes_sp_11	Basidiomycota	Exobasidiomycetes	-	-	otu_23	-
Tapajos	adult	T7_a	Exobasidiomycetes_sp_3.1	Basidiomycota	Exobasidiomycetes	-	-	otu_178	-
Tapajos	adult	T7_a	Exobasidiomycetes_sp_3.2	Basidiomycota	Exobasidiomycetes	-	-	otu_955	-
Tapajos	adult	T7_a	Exobasidiomycetes_sp_3.4	Basidiomycota	Exobasidiomycetes	-	-	otu_20	-
Tapajos	adult	T7_a	Fuscoporia_sp_3	Basidiomycota	Agaricomycetes	Hymenochaetaceae	Hymenochaetales	otu_413	Fuscoporia
Tapajos	adult	T7_a	Grammothele_sp_2	Basidiomycota	Agaricomycetes	Polyporaceae	Polyporales	otu_465	Grammothele
Tapajos	adult	T7_a	Hypocreales_sp_7	Ascomycota	Sordariomycetes	-	Hypocreales	otu_487	-
Tapajos	adult	T7_a	Leucocoprinus_sp_1	Basidiomycota	Agaricomycetes	Agaricaceae	Agaricales	otu_794	Leucocoprinus
Tapajos	adult	T7_a	Malassezia_sp_4	Basidiomycota	Malasseziomycetes	Malasseziaceae	Malasseziales	otu_812	Malassezia
Tapajos	adult	T7_a	Meira_sp_1	Basidiomycota	Exobasidiomycetes	Brachybasidiaceae	Exobasidiales	otu_1	Meira
Tapajos	adult	T7_a	Meira_sp_4	Basidiomycota	Exobasidiomycetes	Brachybasidiaceae	Exobasidiales	otu_17	Meira
Tapajos	adult	T7_a	Meira_sp_6	Basidiomycota	Exobasidiomycetes	Brachybasidiaceae	Exobasidiales	otu_19	Meira
Tapajos	adult	T7_a	Meira_sp_9	Basidiomycota	Exobasidiomycetes	Brachybasidiaceae	Exobasidiales	otu_5	Meira
Tapajos	adult	T7_a	Meyerozyma_sp_1	Ascomycota	Saccharomycetes	Debaryomycetaceae	Saccharomycetales	otu_7	Meyerozyma
Tapajos	adult	T7_a	Myriangiales_sp_1	Ascomycota	Dothideomycetes	-	Myriangiales	otu_341	-
Tapajos	adult	T7_a	Phanerochaete_sp_1	Basidiomycota	Agaricomycetes	Phanerochaetaceae	Polyporales	otu_256	Phanerochaete
Tapajos	adult	T7_a	Phlebia_sp_1	Basidiomycota	Agaricomycetes	Meruliaceae	Polyporales	otu_75	Phlebia
Tapajos	adult	T7_a	Physisporinus_sp_3	Basidiomycota	Agaricomycetes	Meripilaceae	Polyporales	otu_312	Physisporinus
Tapajos	adult	T7_a	Physisporinus_sp_5	Basidiomycota	Agaricomycetes	Meripilaceae	Polyporales	otu_90	Physisporinus
Tapajos	adult	T7_a	Polyporaceae_sp_11	Basidiomycota	Agaricomycetes	Polyporaceae	Polyporales	otu_599	-
Tapajos	adult	T7_a	Polyporaceae_sp_13	Basidiomycota	Agaricomycetes	Polyporaceae	Polyporales	otu_797	-
Tapajos	adult	T7_a	Polyporales_sp_1	Basidiomycota	Agaricomycetes	-	Polyporales	otu_371	-
Tapajos	adult	T7_a	Polyporales_sp_16	Basidiomycota	Agaricomycetes	-	Polyporales	otu_127	-
Tapajos	adult	T7_a	Polyporales_sp_19	Basidiomycota	Agaricomycetes	-	Polyporales	otu_795	-
Tapajos	adult	T7_a	Polyporales_sp_20	Basidiomycota	Agaricomycetes	-	Polyporales	otu_287	-
Tapajos	adult	T7_a	Pseudozyma_sp_2	Basidiomycota	Ustilaginomycetes	Ustilaginaceae	Ustilaginales	otu_434	Pseudozyma
Tapajos	adult	T7_a	Pucciniomycetes_sp_4	Basidiomycota	Pucciniomycetes	-	-	otu_165	-
Tapajos	adult	T7_a	Rhodosporidiobolus_sp_1	Basidiomycota	Microbotryomycetes	Sporidiobolaceae	Sporidiobolales	otu_544	Rhodosporidiobolus
Tapajos	adult	T7_a	Rhodotorula_sp_1	Basidiomycota	Microbotryomycetes	Sporidiobolaceae	Sporidiobolales	otu_67	Rhodotorula
Tapajos	adult	T7_a	Rhodotorula_sp_3	Basidiomycota	Microbotryomycetes	Sporidiobolaceae	Sporidiobolales	otu_956	Rhodotorula
Tapajos	adult	T7_a	Russulales_sp_2	Basidiomycota	Agaricomycetes	-	Russulales	otu_337	-
Tapajos	adult	T7_a	Septobasidium_sp_12	Basidiomycota	Pucciniomycetes	Septobasidiaceae	Septobasidiales	otu_600	Septobasidium
Tapajos	adult	T7_a	Septobasidium_sp_14	Basidiomycota	Pucciniomycetes	Septobasidiaceae	Septobasidiales	otu_708	Septobasidium
Tapajos	adult	T7_a	Septobasidium_sp_6	Basidiomycota	Pucciniomycetes	Septobasidiaceae	Septobasidiales	otu_228	Septobasidium
Tapajos	adult	T7_a	Septobasidium_sp_7	Basidiomycota	Pucciniomycetes	Septobasidiaceae	Septobasidiales	otu_243	Septobasidium
Tapajos	adult	T7_a	Sympodiomycopsis_sp_1	Basidiomycota	Exobasidiomycetes	MicrostromatalesIS	Microstromatales	otu_12	Sympodiomycopsis
Tapajos	adult	T7_a	Sympodiomycopsis_sp_3	Basidiomycota	Exobasidiomycetes	MicrostromatalesIS	Microstromatales	otu_22	Sympodiomycopsis
Tapajos	adult	T7_a	Sympodiomycopsis_sp_4	Basidiomycota	Exobasidiomycetes	MicrostromatalesIS	Microstromatales	otu_3	Sympodiomycopsis
Tapajos	adult	T7_a	Tetrapyrgos_sp_1	Basidiomycota	Agaricomycetes	Marasmiaceae	Agaricales	otu_261	Tetrapyrgos
Tapajos	adult	T7_a	Trametes_sp_1	Basidiomycota	Agaricomycetes	Polyporaceae	Polyporales	otu_100	Trametes
Tapajos	adult	T7_a	Tremellales_sp_4	Basidiomycota	Tremellomycetes	-	Tremellales	otu_38	-
Tapajos	adult	T7_a	Tremellomycetes_sp_11	Basidiomycota	Tremellomycetes	-	-	otu_230	-
Tapajos	adult	T7_a	Trichomeriaceae_sp_4	Ascomycota	Eurotiomycetes	Trichomeriaceae	Chaetothyriales	otu_65	-
Tapajos	adult	T7_a	Vararia_sp_3	Basidiomycota	Agaricomycetes	Lachnocladiaceae	Russulales	otu_598	Vararia
Tapajos	adult	T7_a	Xylodon_sp_10	Basidiomycota	Agaricomycetes	Schizoporaceae	Hymenochaetales	otu_793	Xylodon
Tapajos	adult	T7_a	Xylodon_sp_8	Basidiomycota	Agaricomycetes	Schizoporaceae	Hymenochaetales	otu_792	Xylodon
Tapajos	adult	T9_a	Agaricales_sp_1	Basidiomycota	Agaricomycetes	-	Agaricales	otu_189	-
Tapajos	adult	T9_a	Agaricales_sp_14	Basidiomycota	Agaricomycetes	-	Agaricales	otu_559	-
Tapajos	adult	T9_a	Agaricales_sp_15	Basidiomycota	Agaricomycetes	-	Agaricales	otu_818	-
Tapajos	adult	T9_a	Agaricales_sp_21	Basidiomycota	Agaricomycetes	-	Agaricales	otu_109	-
Tapajos	adult	T9_a	Agaricales_sp_25	Basidiomycota	Agaricomycetes	-	Agaricales	otu_719	-
Tapajos	adult	T9_a	Agaricales_sp_31	Basidiomycota	Agaricomycetes	-	Agaricales	otu_80	-
Tapajos	adult	T9_a	Agaricales_sp_36	Basidiomycota	Agaricomycetes	-	Agaricales	otu_533	-
Tapajos	adult	T9_a	Agaricales_sp_37	Basidiomycota	Agaricomycetes	-	Agaricales	otu_604	-
Tapajos	adult	T9_a	Agaricales_sp_44	Basidiomycota	Agaricomycetes	-	Agaricales	otu_726	-
Tapajos	adult	T9_a	Agaricales_sp_47	Basidiomycota	Agaricomycetes	-	Agaricales	otu_842	-
Tapajos	adult	T9_a	Agaricales_sp_48	Basidiomycota	Agaricomycetes	-	Agaricales	otu_725	-
Tapajos	adult	T9_a	Agaricales_sp_9	Basidiomycota	Agaricomycetes	-	Agaricales	otu_523	-
Tapajos	adult	T9_a	Agaricomycetes_sp_15	Basidiomycota	Agaricomycetes	-	-	otu_377	-
Tapajos	adult	T9_a	Agaricomycetes_sp_19	Basidiomycota	Agaricomycetes	-	-	otu_832	-
Tapajos	adult	T9_a	Agaricomycetes_sp_34	Basidiomycota	Agaricomycetes	-	-	otu_717	-
Tapajos	adult	T9_a	Aleurodiscus_sp_1	Basidiomycota	Agaricomycetes	Stereaceae	Russulales	otu_401	Aleurodiscus
Tapajos	adult	T9_a	Amphisphaeriaceae_sp_2.1	Ascomycota	Sordariomycetes	Amphisphaeriaceae	Xylariales	otu_723	-
Tapajos	adult	T9_a	Amphisphaeriaceae_sp_3	Ascomycota	Sordariomycetes	Amphisphaeriaceae	Xylariales	otu_469	-
Tapajos	adult	T9_a	Ascomycota_sp_1	Ascomycota	-	-	-	otu_120	-
Tapajos	adult	T9_a	Ascomycota_sp_13	Ascomycota	-	-	-	otu_4	-
Tapajos	adult	T9_a	Ascomycota_sp_14	Ascomycota	-	-	-	otu_42	-
Tapajos	adult	T9_a	Ascomycota_sp_19	Ascomycota	-	-	-	otu_52	-
Tapajos	adult	T9_a	Ascomycota_sp_2	Ascomycota	-	-	-	otu_15	-
Tapajos	adult	T9_a	Ascomycota_sp_26	Ascomycota	-	-	-	otu_9	-
Tapajos	adult	T9_a	Ascomycota_sp_31	Ascomycota	-	-	-	otu_258	-
Tapajos	adult	T9_a	Ascomycota_sp_32	Ascomycota	-	-	-	otu_528	-
Tapajos	adult	T9_a	Ascomycota_sp_34	Ascomycota	-	-	-	otu_729	-
Tapajos	adult	T9_a	Ascomycota_sp_37	Ascomycota	-	-	-	otu_111	-
Tapajos	adult	T9_a	Ascomycota_sp_38	Ascomycota	-	-	-	otu_41	-
Tapajos	adult	T9_a	Ascomycota_sp_42	Ascomycota	-	-	-	otu_333	-
Tapajos	adult	T9_a	Ascomycota_sp_43	Ascomycota	-	-	-	otu_499	-
Tapajos	adult	T9_a	Ascomycota_sp_52.1	Ascomycota	-	-	-	otu_2	-
Tapajos	adult	T9_a	Ascomycota_sp_58	Ascomycota	-	-	-	otu_50	-
Tapajos	adult	T9_a	Ascomycota_sp_66	Ascomycota	-	-	-	otu_97	-
Tapajos	adult	T9_a	Ascomycota_sp_68	Ascomycota	-	-	-	otu_199	-
Tapajos	adult	T9_a	Ascomycota_sp_72	Ascomycota	-	-	-	otu_330	-
Tapajos	adult	T9_a	Ascomycota_sp_73	Ascomycota	-	-	-	otu_36	-
Tapajos	adult	T9_a	Ascomycota_sp_76	Ascomycota	-	-	-	otu_455	-
Tapajos	adult	T9_a	Ascomycota_sp_95	Ascomycota	-	-	-	otu_378	-
Tapajos	adult	T9_a	Ascomycota_sp_99	Ascomycota	-	-	-	otu_720	-
Tapajos	adult	T9_a	Asterostroma_sp_1	Basidiomycota	Agaricomycetes	Lachnocladiaceae	Russulales	otu_722	Asterostroma
Tapajos	adult	T9_a	Auriculariales_sp_4	Basidiomycota	Agaricomycetes	-	Auriculariales	otu_532	-
Tapajos	adult	T9_a	Basidiodendron_sp_4	Basidiomycota	Agaricomycetes	Exidiaceae	Auriculariales	otu_821	Basidiodendron
Tapajos	adult	T9_a	Basidiodendron_sp_5	Basidiomycota	Agaricomycetes	Exidiaceae	Auriculariales	otu_825	Basidiodendron
Tapajos	adult	T9_a	Basidiomycota_sp_33	Basidiomycota	-	-	-	otu_561	-
Tapajos	adult	T9_a	Basidiomycota_sp_37	Basidiomycota	-	-	-	otu_815	-
Tapajos	adult	T9_a	Brycekendrickomyces_sp_1	Ascomycota	Eurotiomycetes	Trichomeriaceae	Chaetothyriales	otu_470	Brycekendrickomyces
Tapajos	adult	T9_a	Bullera_sp_1	Basidiomycota	Tremellomycetes	Bulleraceae	Tremellales	otu_31	Bullera
Tapajos	adult	T9_a	Ceraceosorus_sp_1	Basidiomycota	Exobasidiomycetes	Ceraceosoraceae	Ceraceosorales	otu_472	Ceraceosorus
Tapajos	adult	T9_a	Ceramothyrium_sp_1	Ascomycota	Eurotiomycetes	Chaetothyriaceae	Chaetothyriales	otu_605	Ceramothyrium
Tapajos	adult	T9_a	Ceramothyrium_sp_3	Ascomycota	Eurotiomycetes	Chaetothyriaceae	Chaetothyriales	otu_446	Ceramothyrium
Tapajos	adult	T9_a	Ceramothyrium_sp_4	Ascomycota	Eurotiomycetes	Chaetothyriaceae	Chaetothyriales	otu_91	Ceramothyrium
Tapajos	adult	T9_a	Ceratobasidium_sp_3	Basidiomycota	Agaricomycetes	Ceratobasidiaceae	Cantharellales	otu_645	Ceratobasidium
Tapajos	adult	T9_a	Ceratobasidium_sp_4	Basidiomycota	Agaricomycetes	Ceratobasidiaceae	Cantharellales	otu_186	Ceratobasidium
Tapajos	adult	T9_a	Ceratobasidium_sp_5	Basidiomycota	Agaricomycetes	Ceratobasidiaceae	Cantharellales	otu_153	Ceratobasidium
Tapajos	adult	T9_a	Ceriporia_sp_1	Basidiomycota	Agaricomycetes	Irpicaceae	Polyporales	otu_28	Ceriporia
Tapajos	adult	T9_a	Chaetocalathus_sp_1	Basidiomycota	Agaricomycetes	Marasmiaceae	Agaricales	otu_839	Chaetocalathus
Tapajos	adult	T9_a	Chaetothyriales_sp_26	Ascomycota	Eurotiomycetes	-	Chaetothyriales	otu_40	-
Tapajos	adult	T9_a	Chaetothyriales_sp_41	Ascomycota	Eurotiomycetes	-	Chaetothyriales	otu_353	-
Tapajos	adult	T9_a	Chaetothyriales_sp_47	Ascomycota	Eurotiomycetes	-	Chaetothyriales	otu_355	-
Tapajos	adult	T9_a	Chaetothyriales_sp_82	Ascomycota	Eurotiomycetes	-	Chaetothyriales	otu_297	-
Tapajos	adult	T9_a	Corticiales_sp_1	Basidiomycota	Agaricomycetes	-	Corticiales	otu_398	-
Tapajos	adult	T9_a	Cortinariaceae_sp_1	Basidiomycota	Agaricomycetes	Cortinariaceae	Agaricales	otu_728	-
Tapajos	adult	T9_a	Crinipellis_sp_1	Basidiomycota	Agaricomycetes	Marasmiaceae	Agaricales	otu_721	Crinipellis
Tapajos	adult	T9_a	Dichomitus_sp_1	Basidiomycota	Agaricomycetes	Polyporaceae	Polyporales	otu_408	Dichomitus
Tapajos	adult	T9_a	Dothideomycetes_sp_1.2	Ascomycota	Dothideomycetes	-	-	otu_29	-
Tapajos	adult	T9_a	Dothideomycetes_sp_2	Ascomycota	Dothideomycetes	-	-	otu_354	-
Tapajos	adult	T9_a	Dothideomycetes_sp_3	Ascomycota	Dothideomycetes	-	-	otu_800	-
Tapajos	adult	T9_a	Eutypella_sp_1	Ascomycota	Sordariomycetes	Diatrypaceae	Xylariales	otu_829	Eutypella
Tapajos	adult	T9_a	Exobasidiomycetes_sp_13	Basidiomycota	Exobasidiomycetes	-	-	otu_376	-
Tapajos	adult	T9_a	Exobasidiomycetes_sp_3.4	Basidiomycota	Exobasidiomycetes	-	-	otu_20	-
Tapajos	adult	T9_a	Fomitopsis_sp_1	Basidiomycota	Agaricomycetes	Fomitopsidaceae	Polyporales	otu_274	Fomitopsis
Tapajos	adult	T9_a	Fuscoporia_sp_1	Basidiomycota	Agaricomycetes	Hymenochaetaceae	Hymenochaetales	otu_534	Fuscoporia
Tapajos	adult	T9_a	Fuscoporia_sp_3	Basidiomycota	Agaricomycetes	Hymenochaetaceae	Hymenochaetales	otu_413	Fuscoporia
Tapajos	adult	T9_a	Ganoderma_sp_1	Basidiomycota	Agaricomycetes	Polyporaceae	Polyporales	otu_198	Ganoderma
Tapajos	adult	T9_a	Gloeopeniophorella_sp_1	Basidiomycota	Agaricomycetes	RussulalesIS	Russulales	otu_730	Gloeopeniophorella
Tapajos	adult	T9_a	Graphidaceae_sp_1.1	Ascomycota	Lecanoromycetes	Graphidaceae	Ostropales	otu_718	Graphidaceae
Tapajos	adult	T9_a	Graphidaceae_sp_1.2	Ascomycota	Lecanoromycetes	Graphidaceae	Ostropales	otu_830	Graphidaceae
Tapajos	adult	T9_a	Graphidaceae_sp_2	Ascomycota	Lecanoromycetes	Graphidaceae	Ostropales	otu_724	Graphidaceae
Tapajos	adult	T9_a	Gymnopus_sp_3	Basidiomycota	Agaricomycetes	Omphalotaceae	Agaricales	otu_379	Gymnopus
Tapajos	adult	T9_a	Gymnopus_sp_6	Basidiomycota	Agaricomycetes	Omphalotaceae	Agaricales	otu_658	Gymnopus
Tapajos	adult	T9_a	Hydnodontaceae_sp_1	Basidiomycota	Agaricomycetes	Hydnodontaceae	Trechisporales	otu_835	-
Tapajos	adult	T9_a	Hymenochaete_sp_10	Basidiomycota	Agaricomycetes	Hymenochaetaceae	Hymenochaetales	otu_831	Hymenochaete
Tapajos	adult	T9_a	Hymenochaete_sp_11	Basidiomycota	Agaricomycetes	Hymenochaetaceae	Hymenochaetales	otu_833	Hymenochaete
Tapajos	adult	T9_a	Hymenochaete_sp_12	Basidiomycota	Agaricomycetes	Hymenochaetaceae	Hymenochaetales	otu_834	Hymenochaete
Tapajos	adult	T9_a	Hymenochaete_sp_14	Basidiomycota	Agaricomycetes	Hymenochaetaceae	Hymenochaetales	otu_826	Hymenochaete
Tapajos	adult	T9_a	Hyphodermella_sp_1	Basidiomycota	Agaricomycetes	Phanerochaetaceae	Polyporales	otu_326	Hyphodermella
Tapajos	adult	T9_a	Hypocreales_sp_5	Ascomycota	Sordariomycetes	-	Hypocreales	otu_822	-
Tapajos	adult	T9_a	Kockovaella_sp_5	Basidiomycota	Tremellomycetes	Cuniculitremaceae	Tremellales	otu_415	Kockovaella
Tapajos	adult	T9_a	Lecanoromycetes_sp_8	Ascomycota	Lecanoromycetes	-	-	otu_836	-
Tapajos	adult	T9_a	Lepiota_sp_1	Basidiomycota	Agaricomycetes	Agaricaceae	Agaricales	otu_406	Lepiota
Tapajos	adult	T9_a	Lycoperdon_sp_1	Basidiomycota	Agaricomycetes	Lycoperdaceae	Agaricales	otu_495	Lycoperdon
Tapajos	adult	T9_a	Malassezia_sp_4	Basidiomycota	Malasseziomycetes	Malasseziaceae	Malasseziales	otu_812	Malassezia
Tapajos	adult	T9_a	Malassezia_sp_5	Basidiomycota	Malasseziomycetes	Malasseziaceae	Malasseziales	otu_814	Malassezia
Tapajos	adult	T9_a	Malassezia_sp_6	Basidiomycota	Malasseziomycetes	Malasseziaceae	Malasseziales	otu_83	Malassezia
Tapajos	adult	T9_a	Marasmiaceae_sp_3	Basidiomycota	Agaricomycetes	Marasmiaceae	Agaricales	otu_445	-
Tapajos	adult	T9_a	Marasmiaceae_sp_4.1	Basidiomycota	Agaricomycetes	Marasmiaceae	Agaricales	otu_565	-
Tapajos	adult	T9_a	Marasmiaceae_sp_6	Basidiomycota	Agaricomycetes	Marasmiaceae	Agaricales	otu_840	-
Tapajos	adult	T9_a	Marasmiellus_sp_1	Basidiomycota	Agaricomycetes	Omphalotaceae	Agaricales	otu_819	Marasmiellus
Tapajos	adult	T9_a	Marasmius_sp_10	Basidiomycota	Agaricomycetes	Marasmiaceae	Agaricales	otu_248	Marasmius
Tapajos	adult	T9_a	Marasmius_sp_12	Basidiomycota	Agaricomycetes	Marasmiaceae	Agaricales	otu_278	Marasmius
Tapajos	adult	T9_a	Marasmius_sp_17	Basidiomycota	Agaricomycetes	Marasmiaceae	Agaricales	otu_400	Marasmius
Tapajos	adult	T9_a	Marasmius_sp_32	Basidiomycota	Agaricomycetes	Marasmiaceae	Agaricales	otu_648	Marasmius
Tapajos	adult	T9_a	Marasmius_sp_33	Basidiomycota	Agaricomycetes	Marasmiaceae	Agaricales	otu_662	Marasmius
Tapajos	adult	T9_a	Marasmius_sp_35	Basidiomycota	Agaricomycetes	Marasmiaceae	Agaricales	otu_727	Marasmius
Tapajos	adult	T9_a	Marasmius_sp_36	Basidiomycota	Agaricomycetes	Marasmiaceae	Agaricales	otu_84	Marasmius
Tapajos	adult	T9_a	Marasmius_sp_6	Basidiomycota	Agaricomycetes	Marasmiaceae	Agaricales	otu_213	Marasmius
Tapajos	adult	T9_a	Meira_sp_1	Basidiomycota	Exobasidiomycetes	Brachybasidiaceae	Exobasidiales	otu_1	Meira
Tapajos	adult	T9_a	Meira_sp_3	Basidiomycota	Exobasidiomycetes	Brachybasidiaceae	Exobasidiales	otu_137	Meira
Tapajos	adult	T9_a	Meira_sp_4	Basidiomycota	Exobasidiomycetes	Brachybasidiaceae	Exobasidiales	otu_17	Meira
Tapajos	adult	T9_a	Meira_sp_6	Basidiomycota	Exobasidiomycetes	Brachybasidiaceae	Exobasidiales	otu_19	Meira
Tapajos	adult	T9_a	Meira_sp_9	Basidiomycota	Exobasidiomycetes	Brachybasidiaceae	Exobasidiales	otu_5	Meira
Tapajos	adult	T9_a	Meruliopsis_sp_1	Basidiomycota	Agaricomycetes	Irpicaceae	Polyporales	otu_660	Meruliopsis
Tapajos	adult	T9_a	Meyerozyma_sp_1	Ascomycota	Saccharomycetes	Debaryomycetaceae	Saccharomycetales	otu_7	Meyerozyma
Tapajos	adult	T9_a	Mycenaceae_sp_2	Basidiomycota	Agaricomycetes	Mycenaceae	Agaricales	otu_828	-
Tapajos	adult	T9_a	Nematoctonus_sp_3	Basidiomycota	Agaricomycetes	Pleurotaceae	Agaricales	otu_827	Nematoctonus
Tapajos	adult	T9_a	Omphalotaceae_sp_8	Basidiomycota	Agaricomycetes	Omphalotaceae	Agaricales	otu_837	-
Tapajos	adult	T9_a	Omphalotaceae_sp_9	Basidiomycota	Agaricomycetes	Omphalotaceae	Agaricales	otu_838	-
Tapajos	adult	T9_a	Paracylindrocarpon_sp_1	Ascomycota	Sordariomycetes	Bionectriaceae	Hypocreales	otu_661	Paracylindrocarpon
Tapajos	adult	T9_a	Peniophora_sp_1	Basidiomycota	Agaricomycetes	Peniophoraceae	Russulales	otu_686	Peniophora
Tapajos	adult	T9_a	Pezizales_sp_1	Ascomycota	Pezizomycetes	-	Pezizales	otu_606	-
Tapajos	adult	T9_a	Phanerochaete_sp_1	Basidiomycota	Agaricomycetes	Phanerochaetaceae	Polyporales	otu_256	Phanerochaete
Tapajos	adult	T9_a	Phlebia_sp_1	Basidiomycota	Agaricomycetes	Meruliaceae	Polyporales	otu_75	Phlebia
Tapajos	adult	T9_a	Phlebia_sp_2	Basidiomycota	Agaricomycetes	Meruliaceae	Polyporales	otu_471	Phlebia
Tapajos	adult	T9_a	Physisporinus_sp_2	Basidiomycota	Agaricomycetes	Meripilaceae	Polyporales	otu_246	Physisporinus
Tapajos	adult	T9_a	Physisporinus_sp_4	Basidiomycota	Agaricomycetes	Meripilaceae	Polyporales	otu_560	Physisporinus
Tapajos	adult	T9_a	Physisporinus_sp_5	Basidiomycota	Agaricomycetes	Meripilaceae	Polyporales	otu_90	Physisporinus
Tapajos	adult	T9_a	Polyporaceae_sp_2	Basidiomycota	Agaricomycetes	Polyporaceae	Polyporales	otu_820	-
Tapajos	adult	T9_a	Polyporaceae_sp_7	Basidiomycota	Agaricomycetes	Polyporaceae	Polyporales	otu_527	-
Tapajos	adult	T9_a	Polyporales_sp_17	Basidiomycota	Agaricomycetes	-	Polyporales	otu_624	-
Tapajos	adult	T9_a	Polyporales_sp_2	Basidiomycota	Agaricomycetes	-	Polyporales	otu_266	-
Tapajos	adult	T9_a	Polyporales_sp_4	Basidiomycota	Agaricomycetes	-	Polyporales	otu_816	-
Tapajos	adult	T9_a	Polyporales_sp_6	Basidiomycota	Agaricomycetes	-	Polyporales	otu_765	-
Tapajos	adult	T9_a	Psathyrella_sp_2	Basidiomycota	Agaricomycetes	Psathyrellaceae	Agaricales	otu_380	Psathyrella
Tapajos	adult	T9_a	Pseudozyma_sp_2	Basidiomycota	Ustilaginomycetes	Ustilaginaceae	Ustilaginales	otu_434	Pseudozyma
Tapajos	adult	T9_a	Resinicium_sp_2	Basidiomycota	Agaricomycetes	HymenochaetalesIS	Hymenochaetales	otu_439	Resinicium
Tapajos	adult	T9_a	Rigidoporus_sp_1	Basidiomycota	Agaricomycetes	Meripilaceae	Polyporales	otu_195	Rigidoporus
Tapajos	adult	T9_a	Rugosomyces_sp_1	Basidiomycota	Agaricomycetes	Tricholomataceae	Agaricales	otu_508	Rugosomyces
Tapajos	adult	T9_a	Russulales_sp_2	Basidiomycota	Agaricomycetes	-	Russulales	otu_337	-
Tapajos	adult	T9_a	Russulales_sp_3	Basidiomycota	Agaricomycetes	-	Russulales	otu_562	-
Tapajos	adult	T9_a	Schizophyllum_sp_1	Basidiomycota	Agaricomycetes	Schizophyllaceae	Agaricales	otu_179	Schizophyllum
Tapajos	adult	T9_a	Sistotrema_sp_1	Basidiomycota	Agaricomycetes	Corticiaceae	Corticiales	otu_659	Sistotrema
Tapajos	adult	T9_a	Steccherinaceae_sp_1	Basidiomycota	Agaricomycetes	Steccherinaceae	Polyporales	otu_535	-
Tapajos	adult	T9_a	Steccherinaceae_sp_2	Basidiomycota	Agaricomycetes	Steccherinaceae	Polyporales	otu_813	-
Tapajos	adult	T9_a	Sympodiomycopsis_sp_1	Basidiomycota	Exobasidiomycetes	MicrostromatalesIS	Microstromatales	otu_12	Sympodiomycopsis
Tapajos	adult	T9_a	Sympodiomycopsis_sp_2	Basidiomycota	Exobasidiomycetes	MicrostromatalesIS	Microstromatales	otu_201	Sympodiomycopsis
Tapajos	adult	T9_a	Sympodiomycopsis_sp_3	Basidiomycota	Exobasidiomycetes	MicrostromatalesIS	Microstromatales	otu_22	Sympodiomycopsis
Tapajos	adult	T9_a	Sympodiomycopsis_sp_4	Basidiomycota	Exobasidiomycetes	MicrostromatalesIS	Microstromatales	otu_3	Sympodiomycopsis
Tapajos	adult	T9_a	Tetrapyrgos_sp_3	Basidiomycota	Agaricomycetes	Marasmiaceae	Agaricales	otu_531	Tetrapyrgos
Tapajos	adult	T9_a	Tinctoporellus_sp_1	Basidiomycota	Agaricomycetes	Polyporaceae	Polyporales	otu_170	Tinctoporellus
Tapajos	adult	T9_a	Trechispora_sp_10	Basidiomycota	Agaricomycetes	Hydnodontaceae	Trechisporales	otu_841	Trechispora
Tapajos	adult	T9_a	Trechispora_sp_8	Basidiomycota	Agaricomycetes	Hydnodontaceae	Trechisporales	otu_607	Trechispora
Tapajos	adult	T9_a	Tricholomataceae_sp_2	Basidiomycota	Agaricomycetes	Tricholomataceae	Agaricales	otu_117	-
Tapajos	adult	T9_a	Trichomeriaceae_sp_2.2	Ascomycota	Eurotiomycetes	Trichomeriaceae	Chaetothyriales	otu_824	-
Tapajos	adult	T9_a	Vararia_sp_2	Basidiomycota	Agaricomycetes	Lachnocladiaceae	Russulales	otu_566	Vararia
Tapajos	adult	T9_a	Xylariales_sp_1	Ascomycota	Sordariomycetes	-	Xylariales	otu_612	-
Tapajos	adult	T9_a	Xylariales_sp_4	Ascomycota	Sordariomycetes	-	Xylariales	otu_563	-
Tapajos	adult	T9_a	Xylodon_sp_1	Basidiomycota	Agaricomycetes	Schizoporaceae	Hymenochaetales	otu_101	Xylodon
Tapajos	adult	T9_a	Xylodon_sp_3	Basidiomycota	Agaricomycetes	Schizoporaceae	Hymenochaetales	otu_305	Xylodon
Tapajos	adult	T9_a	Xylodon_sp_4	Basidiomycota	Agaricomycetes	Schizoporaceae	Hymenochaetales	otu_362	Xylodon
Tapajos	adult	T9_a	Xylodon_sp_6	Basidiomycota	Agaricomycetes	Schizoporaceae	Hymenochaetales	otu_564	Xylodon
Tapajos	plantlet	T2_p	Agaricales_sp_1	Basidiomycota	Agaricomycetes	-	Agaricales	otu_189	-
Tapajos	plantlet	T2_p	Agaricales_sp_16	Basidiomycota	Agaricomycetes	-	Agaricales	otu_567	-
Tapajos	plantlet	T2_p	Agaricales_sp_19	Basidiomycota	Agaricomycetes	-	Agaricales	otu_858	-
Tapajos	plantlet	T2_p	Agaricales_sp_2	Basidiomycota	Agaricomycetes	-	Agaricales	otu_283	-
Tapajos	plantlet	T2_p	Agaricales_sp_21	Basidiomycota	Agaricomycetes	-	Agaricales	otu_109	-
Tapajos	plantlet	T2_p	Agaricales_sp_35	Basidiomycota	Agaricomycetes	-	Agaricales	otu_579	-
Tapajos	plantlet	T2_p	Agaricales_sp_43	Basidiomycota	Agaricomycetes	-	Agaricales	otu_569	-
Tapajos	plantlet	T2_p	Agaricomycetes_sp_1	Basidiomycota	Agaricomycetes	-	-	otu_300	-
Tapajos	plantlet	T2_p	Agaricomycetes_sp_11	Basidiomycota	Agaricomycetes	-	-	otu_853	-
Tapajos	plantlet	T2_p	Agaricomycetes_sp_17	Basidiomycota	Agaricomycetes	-	-	otu_421	-
Tapajos	plantlet	T2_p	Agaricomycetes_sp_22	Basidiomycota	Agaricomycetes	-	-	otu_338	-
Tapajos	plantlet	T2_p	Agaricomycetes_sp_27	Basidiomycota	Agaricomycetes	-	-	otu_616	-
Tapajos	plantlet	T2_p	Agaricomycetes_sp_32	Basidiomycota	Agaricomycetes	-	-	otu_668	-
Tapajos	plantlet	T2_p	Aleurodiscus_sp_1	Basidiomycota	Agaricomycetes	Stereaceae	Russulales	otu_401	Aleurodiscus
Tapajos	plantlet	T2_p	Ascomycota_sp_13	Ascomycota	-	-	-	otu_4	-
Tapajos	plantlet	T2_p	Ascomycota_sp_2	Ascomycota	-	-	-	otu_15	-
Tapajos	plantlet	T2_p	Ascomycota_sp_23	Ascomycota	-	-	-	otu_768	-
Tapajos	plantlet	T2_p	Ascomycota_sp_26	Ascomycota	-	-	-	otu_9	-
Tapajos	plantlet	T2_p	Ascomycota_sp_29	Ascomycota	-	-	-	otu_6	-
Tapajos	plantlet	T2_p	Ascomycota_sp_30	Ascomycota	-	-	-	otu_477	-
Tapajos	plantlet	T2_p	Ascomycota_sp_43	Ascomycota	-	-	-	otu_499	-
Tapajos	plantlet	T2_p	Ascomycota_sp_52.1	Ascomycota	-	-	-	otu_2	-
Tapajos	plantlet	T2_p	Ascomycota_sp_66	Ascomycota	-	-	-	otu_97	-
Tapajos	plantlet	T2_p	Ascomycota_sp_73	Ascomycota	-	-	-	otu_36	-
Tapajos	plantlet	T2_p	Ascomycota_sp_78	Ascomycota	-	-	-	otu_64	-
Tapajos	plantlet	T2_p	Ascomycota_sp_89	Ascomycota	-	-	-	otu_854	-
Tapajos	plantlet	T2_p	Ascomycota_sp_9	Ascomycota	-	-	-	otu_280	-
Tapajos	plantlet	T2_p	Ascomycota_sp_95	Ascomycota	-	-	-	otu_378	-
Tapajos	plantlet	T2_p	Ascomycota_sp_96	Ascomycota	-	-	-	otu_478	-
Tapajos	plantlet	T2_p	Auriculariales_sp_6	Basidiomycota	Agaricomycetes	-	Auriculariales	otu_615	-
Tapajos	plantlet	T2_p	Basidiodendron_sp_6	Basidiomycota	Agaricomycetes	Exidiaceae	Auriculariales	otu_855	Basidiodendron
Tapajos	plantlet	T2_p	Basidiomycota_sp_10	Basidiomycota	-	-	-	otu_610	-
Tapajos	plantlet	T2_p	Basidiomycota_sp_2	Basidiomycota	-	-	-	otu_146	-
Tapajos	plantlet	T2_p	Basidiomycota_sp_3	Basidiomycota	-	-	-	otu_158	-
Tapajos	plantlet	T2_p	Basidiomycota_sp_5	Basidiomycota	-	-	-	otu_25	-
Tapajos	plantlet	T2_p	Bullera_sp_1	Basidiomycota	Tremellomycetes	Bulleraceae	Tremellales	otu_31	Bullera
Tapajos	plantlet	T2_p	Ceraceosorus_sp_1	Basidiomycota	Exobasidiomycetes	Ceraceosoraceae	Ceraceosorales	otu_472	Ceraceosorus
Tapajos	plantlet	T2_p	Chaetothyriales_sp_69	Ascomycota	Eurotiomycetes	-	Chaetothyriales	otu_265	-
Tapajos	plantlet	T2_p	Chaetothyriales_sp_72	Ascomycota	Eurotiomycetes	-	Chaetothyriales	otu_229	-
Tapajos	plantlet	T2_p	Chaetothyriales_sp_78	Ascomycota	Eurotiomycetes	-	Chaetothyriales	otu_197	-
Tapajos	plantlet	T2_p	Clitopilus_sp_1	Basidiomycota	Agaricomycetes	Entolomataceae	Agaricales	otu_255	Clitopilus
Tapajos	plantlet	T2_p	Conferticium_sp_1	Basidiomycota	Agaricomycetes	Stereaceae	Russulales	otu_389	Conferticium
Tapajos	plantlet	T2_p	Coprinopsis_sp_1	Basidiomycota	Agaricomycetes	Psathyrellaceae	Agaricales	otu_848	Coprinopsis
Tapajos	plantlet	T2_p	Coriolopsis_sp_1	Basidiomycota	Agaricomycetes	Polyporaceae	Polyporales	otu_570	Coriolopsis
Tapajos	plantlet	T2_p	Corticiales_sp_1	Basidiomycota	Agaricomycetes	-	Corticiales	otu_398	-
Tapajos	plantlet	T2_p	Cyphellophora_sp_3	Ascomycota	Eurotiomycetes	Cyphellophoraceae	Chaetothyriales	otu_479	Cyphellophora
Tapajos	plantlet	T2_p	Dothideomycetes_sp_1.2	Ascomycota	Dothideomycetes	-	-	otu_29	-
Tapajos	plantlet	T2_p	Eichleriella_sp_1	Basidiomycota	Agaricomycetes	Exidiaceae	Auriculariales	otu_284	Eichleriella
Tapajos	plantlet	T2_p	Eurotiomycetes_sp_2	Ascomycota	Eurotiomycetes	-	-	otu_850	-
Tapajos	plantlet	T2_p	Exobasidiomycetes_sp_10	Basidiomycota	Exobasidiomycetes	-	-	otu_14	-
Tapajos	plantlet	T2_p	Exobasidiomycetes_sp_11	Basidiomycota	Exobasidiomycetes	-	-	otu_23	-
Tapajos	plantlet	T2_p	Exobasidiomycetes_sp_13	Basidiomycota	Exobasidiomycetes	-	-	otu_376	-
Tapajos	plantlet	T2_p	Exobasidiomycetes_sp_3.4	Basidiomycota	Exobasidiomycetes	-	-	otu_20	-
Tapajos	plantlet	T2_p	Fomitopsis_sp_1	Basidiomycota	Agaricomycetes	Fomitopsidaceae	Polyporales	otu_274	Fomitopsis
Tapajos	plantlet	T2_p	Ganoderma_sp_1	Basidiomycota	Agaricomycetes	Polyporaceae	Polyporales	otu_198	Ganoderma
Tapajos	plantlet	T2_p	Graphidaceae_sp_1.1	Ascomycota	Lecanoromycetes	Graphidaceae	Ostropales	otu_718	Graphidaceae
Tapajos	plantlet	T2_p	Gymnopus_sp_4	Basidiomycota	Agaricomycetes	Omphalotaceae	Agaricales	otu_402	Gymnopus
Tapajos	plantlet	T2_p	Gymnopus_sp_5	Basidiomycota	Agaricomycetes	Omphalotaceae	Agaricales	otu_568	Gymnopus
Tapajos	plantlet	T2_p	Henningsomyces_sp_1	Basidiomycota	Agaricomycetes	Schizophyllaceae	Agaricales	otu_55	Henningsomyces
Tapajos	plantlet	T2_p	Hyalocladosporiellasp1	Ascomycota	Eurotiomycetes	ChaetothyrialesIS	Chaetothyriales	otu_33	Hyalocladosporiellasp1
Tapajos	plantlet	T2_p	Hydnodontaceae_sp_2	Basidiomycota	Agaricomycetes	Hydnodontaceae	Trechisporales	otu_856	-
Tapajos	plantlet	T2_p	Hymenochaete_sp_3	Basidiomycota	Agaricomycetes	Hymenochaetaceae	Hymenochaetales	otu_429	Hymenochaete
Tapajos	plantlet	T2_p	Lepteutypa_sp_1	Ascomycota	Sordariomycetes	Amphisphaeriaceae	Xylariales	otu_476	Lepteutypa
Tapajos	plantlet	T2_p	Lyomyces_sp_1	Basidiomycota	Agaricomycetes	Corticiaceae	Corticiales	otu_203	Lyomyces
Tapajos	plantlet	T2_p	Marasmiaceae_sp_2	Basidiomycota	Agaricomycetes	Marasmiaceae	Agaricales	otu_320	-
Tapajos	plantlet	T2_p	Marasmiaceae_sp_4.1	Basidiomycota	Agaricomycetes	Marasmiaceae	Agaricales	otu_565	-
Tapajos	plantlet	T2_p	Marasmius_sp_1	Basidiomycota	Agaricomycetes	Marasmiaceae	Agaricales	otu_106	Marasmius
Tapajos	plantlet	T2_p	Marasmius_sp_11	Basidiomycota	Agaricomycetes	Marasmiaceae	Agaricales	otu_257	Marasmius
Tapajos	plantlet	T2_p	Marasmius_sp_15	Basidiomycota	Agaricomycetes	Marasmiaceae	Agaricales	otu_332	Marasmius
Tapajos	plantlet	T2_p	Marasmius_sp_17	Basidiomycota	Agaricomycetes	Marasmiaceae	Agaricales	otu_400	Marasmius
Tapajos	plantlet	T2_p	Marasmius_sp_19	Basidiomycota	Agaricomycetes	Marasmiaceae	Agaricales	otu_419	Marasmius
Tapajos	plantlet	T2_p	Marasmius_sp_22	Basidiomycota	Agaricomycetes	Marasmiaceae	Agaricales	otu_450	Marasmius
Tapajos	plantlet	T2_p	Marasmius_sp_28	Basidiomycota	Agaricomycetes	Marasmiaceae	Agaricales	otu_59	Marasmius
Tapajos	plantlet	T2_p	Marasmius_sp_34	Basidiomycota	Agaricomycetes	Marasmiaceae	Agaricales	otu_667	Marasmius
Tapajos	plantlet	T2_p	Marasmius_sp_36	Basidiomycota	Agaricomycetes	Marasmiaceae	Agaricales	otu_84	Marasmius
Tapajos	plantlet	T2_p	Marasmius_sp_37	Basidiomycota	Agaricomycetes	Marasmiaceae	Agaricales	otu_857	Marasmius
Tapajos	plantlet	T2_p	Meira_sp_1	Basidiomycota	Exobasidiomycetes	Brachybasidiaceae	Exobasidiales	otu_1	Meira
Tapajos	plantlet	T2_p	Meira_sp_2	Basidiomycota	Exobasidiomycetes	Brachybasidiaceae	Exobasidiales	otu_13	Meira
Tapajos	plantlet	T2_p	Meira_sp_3	Basidiomycota	Exobasidiomycetes	Brachybasidiaceae	Exobasidiales	otu_137	Meira
Tapajos	plantlet	T2_p	Meira_sp_4	Basidiomycota	Exobasidiomycetes	Brachybasidiaceae	Exobasidiales	otu_17	Meira
Tapajos	plantlet	T2_p	Meira_sp_6	Basidiomycota	Exobasidiomycetes	Brachybasidiaceae	Exobasidiales	otu_19	Meira
Tapajos	plantlet	T2_p	Meira_sp_9	Basidiomycota	Exobasidiomycetes	Brachybasidiaceae	Exobasidiales	otu_5	Meira
Tapajos	plantlet	T2_p	Meyerozyma_sp_1	Ascomycota	Saccharomycetes	Debaryomycetaceae	Saccharomycetales	otu_7	Meyerozyma
Tapajos	plantlet	T2_p	Mycena_sp_3	Basidiomycota	Agaricomycetes	Mycenaceae	Agaricales	otu_613	Mycena
Tapajos	plantlet	T2_p	Mycenaceae_sp_1	Basidiomycota	Agaricomycetes	Mycenaceae	Agaricales	otu_134	-
Tapajos	plantlet	T2_p	Myriangiales_sp_3	Ascomycota	Dothideomycetes	-	Myriangiales	otu_851	-
Tapajos	plantlet	T2_p	Nematoctonus_sp_1	Basidiomycota	Agaricomycetes	Pleurotaceae	Agaricales	otu_193	Nematoctonus
Tapajos	plantlet	T2_p	Omphalotaceae_sp_2	Basidiomycota	Agaricomycetes	Omphalotaceae	Agaricales	otu_208	-
Tapajos	plantlet	T2_p	Omphalotaceae_sp_6	Basidiomycota	Agaricomycetes	Omphalotaceae	Agaricales	otu_666	-
Tapajos	plantlet	T2_p	Paracylindrocarpon_sp_1	Ascomycota	Sordariomycetes	Bionectriaceae	Hypocreales	otu_661	Paracylindrocarpon
Tapajos	plantlet	T2_p	Phlebia_sp_1	Basidiomycota	Agaricomycetes	Meruliaceae	Polyporales	otu_75	Phlebia
Tapajos	plantlet	T2_p	Physisporinus_sp_5	Basidiomycota	Agaricomycetes	Meripilaceae	Polyporales	otu_90	Physisporinus
Tapajos	plantlet	T2_p	Polyporaceae_sp_15	Basidiomycota	Agaricomycetes	Polyporaceae	Polyporales	otu_420	-
Tapajos	plantlet	T2_p	Polyporaceae_sp_8	Basidiomycota	Agaricomycetes	Polyporaceae	Polyporales	otu_344	-
Tapajos	plantlet	T2_p	Polyporales_sp_2	Basidiomycota	Agaricomycetes	-	Polyporales	otu_266	-
Tapajos	plantlet	T2_p	Polyporales_sp_3	Basidiomycota	Agaricomycetes	-	Polyporales	otu_849	-
Tapajos	plantlet	T2_p	Pseudozyma_sp_2	Basidiomycota	Ustilaginomycetes	Ustilaginaceae	Ustilaginales	otu_434	Pseudozyma
Tapajos	plantlet	T2_p	Rhodotorula_sp_1	Basidiomycota	Microbotryomycetes	Sporidiobolaceae	Sporidiobolales	otu_67	Rhodotorula
Tapajos	plantlet	T2_p	Rigidoporus_sp_1	Basidiomycota	Agaricomycetes	Meripilaceae	Polyporales	otu_195	Rigidoporus
Tapajos	plantlet	T2_p	Ripartitella_sp_1	Basidiomycota	Agaricomycetes	Agaricaceae	Agaricales	otu_500	Ripartitella
Tapajos	plantlet	T2_p	Russulales_sp_5	Basidiomycota	Agaricomycetes	-	Russulales	otu_329	-
Tapajos	plantlet	T2_p	Russulales_sp_6	Basidiomycota	Agaricomycetes	-	Russulales	otu_317	-
Tapajos	plantlet	T2_p	Sebacinales_sp_1	Basidiomycota	Agaricomycetes	-	Sebacinales	otu_614	-
Tapajos	plantlet	T2_p	Septobasidium_sp_1	Basidiomycota	Pucciniomycetes	Septobasidiaceae	Septobasidiales	otu_122	Septobasidium
Tapajos	plantlet	T2_p	Sympodiomycopsis_sp_1	Basidiomycota	Exobasidiomycetes	MicrostromatalesIS	Microstromatales	otu_12	Sympodiomycopsis
Tapajos	plantlet	T2_p	Sympodiomycopsis_sp_2	Basidiomycota	Exobasidiomycetes	MicrostromatalesIS	Microstromatales	otu_201	Sympodiomycopsis
Tapajos	plantlet	T2_p	Sympodiomycopsis_sp_3	Basidiomycota	Exobasidiomycetes	MicrostromatalesIS	Microstromatales	otu_22	Sympodiomycopsis
Tapajos	plantlet	T2_p	Sympodiomycopsis_sp_4	Basidiomycota	Exobasidiomycetes	MicrostromatalesIS	Microstromatales	otu_3	Sympodiomycopsis
Tapajos	plantlet	T2_p	Tinctoporellus_sp_1	Basidiomycota	Agaricomycetes	Polyporaceae	Polyporales	otu_170	Tinctoporellus
Tapajos	plantlet	T2_p	Trechispora_sp_1	Basidiomycota	Agaricomycetes	Hydnodontaceae	Trechisporales	otu_273	Trechispora
Tapajos	plantlet	T2_p	Trechispora_sp_11	Basidiomycota	Agaricomycetes	Hydnodontaceae	Trechisporales	otu_852	Trechispora
Tapajos	plantlet	T2_p	Trechispora_sp_15	Basidiomycota	Agaricomycetes	Hydnodontaceae	Trechisporales	otu_739	Trechispora
Tapajos	plantlet	T2_p	Trechispora_sp_6	Basidiomycota	Agaricomycetes	Hydnodontaceae	Trechisporales	otu_501	Trechispora
Tapajos	plantlet	T2_p	Trechispora_sp_9	Basidiomycota	Agaricomycetes	Hydnodontaceae	Trechisporales	otu_738	Trechispora
Tapajos	plantlet	T2_p	Vararia_sp_2	Basidiomycota	Agaricomycetes	Lachnocladiaceae	Russulales	otu_566	Vararia
Tapajos	plantlet	T2_p	Vararia_sp_4	Basidiomycota	Agaricomycetes	Lachnocladiaceae	Russulales	otu_611	Vararia
Tapajos	plantlet	T2_p	Wallemia_sp_1	Basidiomycota	Wallemiomycetes	Wallemiaceae	Wallemiales	otu_319	Wallemia
Tapajos	plantlet	T2_p	Xylariales_sp_1	Ascomycota	Sordariomycetes	-	Xylariales	otu_612	-
Tapajos	plantlet	T2_p	Xylariales_sp_3	Ascomycota	Sordariomycetes	-	Xylariales	otu_361	-
Tapajos	plantlet	T2_p	Xylodon_sp_1	Basidiomycota	Agaricomycetes	Schizoporaceae	Hymenochaetales	otu_101	Xylodon
Tapajos	plantlet	T2_p	Xylodon_sp_2	Basidiomycota	Agaricomycetes	Schizoporaceae	Hymenochaetales	otu_301	Xylodon
Tapajos	plantlet	T2_p	Xylodon_sp_4	Basidiomycota	Agaricomycetes	Schizoporaceae	Hymenochaetales	otu_362	Xylodon
Tapajos	plantlet	T3_p	Acremonium_sp_1	Ascomycota	Sordariomycetes	Hypocreales_IS	Hypocreales	otu_909	Acremonium
Tapajos	plantlet	T3_p	Agaricales_sp_18	Basidiomycota	Agaricomycetes	-	Agaricales	otu_760	-
Tapajos	plantlet	T3_p	Agaricales_sp_21	Basidiomycota	Agaricomycetes	-	Agaricales	otu_109	-
Tapajos	plantlet	T3_p	Agaricales_sp_4	Basidiomycota	Agaricomycetes	-	Agaricales	otu_627	-
Tapajos	plantlet	T3_p	Agaricomycetes_sp_13	Basidiomycota	Agaricomycetes	-	-	otu_148	-
Tapajos	plantlet	T3_p	Agaricomycetes_sp_31	Basidiomycota	Agaricomycetes	-	-	otu_629	-
Tapajos	plantlet	T3_p	Agaricomycetes_sp_37	Basidiomycota	Agaricomycetes	-	-	otu_894	-
Tapajos	plantlet	T3_p	Agaricomycetes_sp_38	Basidiomycota	Agaricomycetes	-	-	otu_761	-
Tapajos	plantlet	T3_p	Agaricostilbales_sp_2	Basidiomycota	Agaricostilbomycetes	-	Agaricostilbales	otu_910	-
Tapajos	plantlet	T3_p	Agaricostilbales_sp_5	Basidiomycota	Agaricostilbomycetes	-	Agaricostilbales	otu_403	-
Tapajos	plantlet	T3_p	Ascomycota_sp_10	Ascomycota	-	-	-	otu_309	-
Tapajos	plantlet	T3_p	Ascomycota_sp_13	Ascomycota	-	-	-	otu_4	-
Tapajos	plantlet	T3_p	Ascomycota_sp_16	Ascomycota	-	-	-	otu_46	-
Tapajos	plantlet	T3_p	Ascomycota_sp_19	Ascomycota	-	-	-	otu_52	-
Tapajos	plantlet	T3_p	Ascomycota_sp_26	Ascomycota	-	-	-	otu_9	-
Tapajos	plantlet	T3_p	Ascomycota_sp_3	Ascomycota	-	-	-	otu_156	-
Tapajos	plantlet	T3_p	Ascomycota_sp_4	Ascomycota	-	-	-	otu_161	-
Tapajos	plantlet	T3_p	Ascomycota_sp_48	Ascomycota	-	-	-	otu_164	-
Tapajos	plantlet	T3_p	Ascomycota_sp_50	Ascomycota	-	-	-	otu_899	-
Tapajos	plantlet	T3_p	Ascomycota_sp_51	Ascomycota	-	-	-	otu_511	-
Tapajos	plantlet	T3_p	Ascomycota_sp_52.1	Ascomycota	-	-	-	otu_2	-
Tapajos	plantlet	T3_p	Ascomycota_sp_56	Ascomycota	-	-	-	otu_426	-
Tapajos	plantlet	T3_p	Ascomycota_sp_57	Ascomycota	-	-	-	otu_47	-
Tapajos	plantlet	T3_p	Ascomycota_sp_58	Ascomycota	-	-	-	otu_50	-
Tapajos	plantlet	T3_p	Ascomycota_sp_59	Ascomycota	-	-	-	otu_509	-
Tapajos	plantlet	T3_p	Ascomycota_sp_6	Ascomycota	-	-	-	otu_202	-
Tapajos	plantlet	T3_p	Ascomycota_sp_61	Ascomycota	-	-	-	otu_691	-
Tapajos	plantlet	T3_p	Ascomycota_sp_67	Ascomycota	-	-	-	otu_16	-
Tapajos	plantlet	T3_p	Ascomycota_sp_68	Ascomycota	-	-	-	otu_199	-
Tapajos	plantlet	T3_p	Ascomycota_sp_71	Ascomycota	-	-	-	otu_322	-
Tapajos	plantlet	T3_p	Ascomycota_sp_72	Ascomycota	-	-	-	otu_330	-
Tapajos	plantlet	T3_p	Ascomycota_sp_76	Ascomycota	-	-	-	otu_455	-
Tapajos	plantlet	T3_p	Ascomycota_sp_77	Ascomycota	-	-	-	otu_632	-
Tapajos	plantlet	T3_p	Ascomycota_sp_78	Ascomycota	-	-	-	otu_64	-
Tapajos	plantlet	T3_p	Ascomycota_sp_86	Ascomycota	-	-	-	otu_914	-
Tapajos	plantlet	T3_p	Ascomycota_sp_93	Ascomycota	-	-	-	otu_759	-
Tapajos	plantlet	T3_p	Auriculariales_sp_1	Basidiomycota	Agaricomycetes	-	Auriculariales	otu_631	-
Tapajos	plantlet	T3_p	Basidiomycota_sp_15	Basidiomycota	-	-	-	otu_114	-
Tapajos	plantlet	T3_p	Basidiomycota_sp_19	Basidiomycota	-	-	-	otu_391	-
Tapajos	plantlet	T3_p	Basidiomycota_sp_20	Basidiomycota	-	-	-	otu_521	-
Tapajos	plantlet	T3_p	Basidiomycota_sp_21	Basidiomycota	-	-	-	otu_543	-
Tapajos	plantlet	T3_p	Basidiomycota_sp_22	Basidiomycota	-	-	-	otu_550	-
Tapajos	plantlet	T3_p	Basidiomycota_sp_26	Basidiomycota	-	-	-	otu_690	-
Tapajos	plantlet	T3_p	Basidiomycota_sp_32	Basidiomycota	-	-	-	otu_123	-
Tapajos	plantlet	T3_p	Basidiomycota_sp_5	Basidiomycota	-	-	-	otu_25	-
Tapajos	plantlet	T3_p	Basidiomycota_sp_8	Basidiomycota	-	-	-	otu_484	-
Tapajos	plantlet	T3_p	Bullera_sp_1	Basidiomycota	Tremellomycetes	Bulleraceae	Tremellales	otu_31	Bullera
Tapajos	plantlet	T3_p	Candida_sp_1	Ascomycota	Saccharomycetes	SaccharomycetalesIS	Saccharomycetales	otu_756	Candida
Tapajos	plantlet	T3_p	Candida_sp_2	Ascomycota	Saccharomycetes	SaccharomycetalesIS	Saccharomycetales	otu_912	Candida
Tapajos	plantlet	T3_p	Carlosrosaea_sp_1	Basidiomycota	Tremellomycetes	Trimorphomycetaceae	Tremellales	otu_591	Carlosrosaea
Tapajos	plantlet	T3_p	Ceratobasidiaceae_sp_1	Basidiomycota	Agaricomycetes	Ceratobasidiaceae	Cantharellales	otu_692	-
Tapajos	plantlet	T3_p	Chaetothyriales_sp_17	Ascomycota	Eurotiomycetes	-	Chaetothyriales	otu_545	-
Tapajos	plantlet	T3_p	Chaetothyriales_sp_19	Ascomycota	Eurotiomycetes	-	Chaetothyriales	otu_10	-
Tapajos	plantlet	T3_p	Chaetothyriales_sp_21	Ascomycota	Eurotiomycetes	-	Chaetothyriales	otu_72	-
Tapajos	plantlet	T3_p	Chaetothyriales_sp_23	Ascomycota	Eurotiomycetes	-	Chaetothyriales	otu_268	-
Tapajos	plantlet	T3_p	Chaetothyriales_sp_24	Ascomycota	Eurotiomycetes	-	Chaetothyriales	otu_71	-
Tapajos	plantlet	T3_p	Chaetothyriales_sp_25	Ascomycota	Eurotiomycetes	-	Chaetothyriales	otu_385	-
Tapajos	plantlet	T3_p	Chaetothyriales_sp_26	Ascomycota	Eurotiomycetes	-	Chaetothyriales	otu_40	-
Tapajos	plantlet	T3_p	Chaetothyriales_sp_28	Ascomycota	Eurotiomycetes	-	Chaetothyriales	otu_901	-
Tapajos	plantlet	T3_p	Chaetothyriales_sp_29	Ascomycota	Eurotiomycetes	-	Chaetothyriales	otu_584	-
Tapajos	plantlet	T3_p	Chaetothyriales_sp_30	Ascomycota	Eurotiomycetes	-	Chaetothyriales	otu_34	-
Tapajos	plantlet	T3_p	Chaetothyriales_sp_31	Ascomycota	Eurotiomycetes	-	Chaetothyriales	otu_79	-
Tapajos	plantlet	T3_p	Chaetothyriales_sp_32	Ascomycota	Eurotiomycetes	-	Chaetothyriales	otu_124	-
Tapajos	plantlet	T3_p	Chaetothyriales_sp_33	Ascomycota	Eurotiomycetes	-	Chaetothyriales	otu_66	-
Tapajos	plantlet	T3_p	Chaetothyriales_sp_34	Ascomycota	Eurotiomycetes	-	Chaetothyriales	otu_57	-
Tapajos	plantlet	T3_p	Chaetothyriales_sp_35	Ascomycota	Eurotiomycetes	-	Chaetothyriales	otu_241	-
Tapajos	plantlet	T3_p	Chaetothyriales_sp_38	Ascomycota	Eurotiomycetes	-	Chaetothyriales	otu_175	-
Tapajos	plantlet	T3_p	Chaetothyriales_sp_40	Ascomycota	Eurotiomycetes	-	Chaetothyriales	otu_222	-
Tapajos	plantlet	T3_p	Chaetothyriales_sp_45	Ascomycota	Eurotiomycetes	-	Chaetothyriales	otu_21	-
Tapajos	plantlet	T3_p	Chaetothyriales_sp_48	Ascomycota	Eurotiomycetes	-	Chaetothyriales	otu_39	-
Tapajos	plantlet	T3_p	Chaetothyriales_sp_49	Ascomycota	Eurotiomycetes	-	Chaetothyriales	otu_48	-
Tapajos	plantlet	T3_p	Chaetothyriales_sp_50	Ascomycota	Eurotiomycetes	-	Chaetothyriales	otu_56	-
Tapajos	plantlet	T3_p	Chaetothyriales_sp_51	Ascomycota	Eurotiomycetes	-	Chaetothyriales	otu_58	-
Tapajos	plantlet	T3_p	Chaetothyriales_sp_55	Ascomycota	Eurotiomycetes	-	Chaetothyriales	otu_895	-
Tapajos	plantlet	T3_p	Chaetothyriales_sp_68	Ascomycota	Eurotiomycetes	-	Chaetothyriales	otu_336	-
Tapajos	plantlet	T3_p	Chaetothyriales_sp_71	Ascomycota	Eurotiomycetes	-	Chaetothyriales	otu_688	-
Tapajos	plantlet	T3_p	Chaetothyriales_sp_74	Ascomycota	Eurotiomycetes	-	Chaetothyriales	otu_363	-
Tapajos	plantlet	T3_p	Chaetothyriales_sp_87	Ascomycota	Eurotiomycetes	-	Chaetothyriales	otu_634	-
Tapajos	plantlet	T3_p	Chaetothyriales_sp_89	Ascomycota	Eurotiomycetes	-	Chaetothyriales	otu_907	-
Tapajos	plantlet	T3_p	Chaetothyriales_sp_91	Ascomycota	Eurotiomycetes	-	Chaetothyriales	otu_427	-
Tapajos	plantlet	T3_p	Chaetothyriales_sp_92	Ascomycota	Eurotiomycetes	-	Chaetothyriales	otu_694	-
Tapajos	plantlet	T3_p	Corticiales_sp_1	Basidiomycota	Agaricomycetes	-	Corticiales	otu_398	-
Tapajos	plantlet	T3_p	Cyphellophora_sp_2	Ascomycota	Eurotiomycetes	Cyphellophoraceae	Chaetothyriales	otu_404	Cyphellophora
Tapajos	plantlet	T3_p	Cyphellophora_sp_4	Ascomycota	Eurotiomycetes	Cyphellophoraceae	Chaetothyriales	otu_587	Cyphellophora
Tapajos	plantlet	T3_p	Dothideomycetes_sp_5	Ascomycota	Dothideomycetes	-	-	otu_904	-
Tapajos	plantlet	T3_p	Dothideomycetes_sp_7	Ascomycota	Dothideomycetes	-	-	otu_776	-
Tapajos	plantlet	T3_p	Dothideomycetes_sp_9	Ascomycota	Dothideomycetes	-	-	otu_902	-
Tapajos	plantlet	T3_p	Erythrobasidiales_sp_2	Basidiomycota	Cystobasidiomycetes	-	Erythrobasidiales	otu_234	-
Tapajos	plantlet	T3_p	Exidia_sp_1	Basidiomycota	Agaricomycetes	Exidiaceae	Auriculariales	otu_457	Exidia
Tapajos	plantlet	T3_p	Exobasidiales_sp_1	Basidiomycota	Exobasidiomycetes	-	Exobasidiales	otu_331	-
Tapajos	plantlet	T3_p	Exobasidiales_sp_2	Basidiomycota	Exobasidiomycetes	-	Exobasidiales	otu_392	-
Tapajos	plantlet	T3_p	Exobasidiomycetes_sp_3.1	Basidiomycota	Exobasidiomycetes	-	-	otu_178	-
Tapajos	plantlet	T3_p	Exobasidiomycetes_sp_4	Basidiomycota	Exobasidiomycetes	-	-	otu_129	-
Tapajos	plantlet	T3_p	Exobasidiomycetes_sp_6	Basidiomycota	Exobasidiomycetes	-	-	otu_906	-
Tapajos	plantlet	T3_p	Exobasidiomycetes_sp_7	Basidiomycota	Exobasidiomycetes	-	-	otu_786	-
Tapajos	plantlet	T3_p	Fitzroyomyces_sp_1	Ascomycota	Lecanoromycetes	Stictidaceae	Ostropales	otu_687	Fitzroyomyces
Tapajos	plantlet	T3_p	Fuscoporia_sp_4	Basidiomycota	Agaricomycetes	Hymenochaetaceae	Hymenochaetales	otu_586	Fuscoporia
Tapajos	plantlet	T3_p	Fuscoporia_sp_5	Basidiomycota	Agaricomycetes	Hymenochaetaceae	Hymenochaetales	otu_696	Fuscoporia
Tapajos	plantlet	T3_p	Ganoderma_sp_1	Basidiomycota	Agaricomycetes	Polyporaceae	Polyporales	otu_198	Ganoderma
Tapajos	plantlet	T3_p	Grammothele_sp_1	Basidiomycota	Agaricomycetes	Polyporaceae	Polyporales	otu_762	Grammothele
Tapajos	plantlet	T3_p	Haploporus_sp_2	Basidiomycota	Agaricomycetes	Polyporaceae	Polyporales	otu_896	Haploporus
Tapajos	plantlet	T3_p	Hymenochaete_sp_7	Basidiomycota	Agaricomycetes	Hymenochaetaceae	Hymenochaetales	otu_689	Hymenochaete
Tapajos	plantlet	T3_p	Hymenochaete_sp_8	Basidiomycota	Agaricomycetes	Hymenochaetaceae	Hymenochaetales	otu_757	Hymenochaete
Tapajos	plantlet	T3_p	Hypocreales_sp_1	Ascomycota	Sordariomycetes	-	Hypocreales	otu_370	-
Tapajos	plantlet	T3_p	Kockovaella_sp_2	Basidiomycota	Tremellomycetes	Cuniculitremaceae	Tremellales	otu_242	Kockovaella
Tapajos	plantlet	T3_p	Kockovaella_sp_6	Basidiomycota	Tremellomycetes	Cuniculitremaceae	Tremellales	otu_633	Kockovaella
Tapajos	plantlet	T3_p	Kockovaella_sp_7	Basidiomycota	Tremellomycetes	Cuniculitremaceae	Tremellales	otu_582	Kockovaella
Tapajos	plantlet	T3_p	Lecanoromycetes_sp_7	Ascomycota	Lecanoromycetes	-	-	otu_758	-
Tapajos	plantlet	T3_p	Lyomyces_sp_4	Basidiomycota	Agaricomycetes	Corticiaceae	Corticiales	otu_900	Lyomyces
Tapajos	plantlet	T3_p	Marasmius_sp_2	Basidiomycota	Agaricomycetes	Marasmiaceae	Agaricales	otu_139	Marasmius
Tapajos	plantlet	T3_p	Marasmius_sp_34	Basidiomycota	Agaricomycetes	Marasmiaceae	Agaricales	otu_667	Marasmius
Tapajos	plantlet	T3_p	Marasmius_sp_36	Basidiomycota	Agaricomycetes	Marasmiaceae	Agaricales	otu_84	Marasmius
Tapajos	plantlet	T3_p	Marasmius_sp_37	Basidiomycota	Agaricomycetes	Marasmiaceae	Agaricales	otu_857	Marasmius
Tapajos	plantlet	T3_p	Marasmius_sp_39	Basidiomycota	Agaricomycetes	Marasmiaceae	Agaricales	otu_897	Marasmius
Tapajos	plantlet	T3_p	Marasmius_sp_6	Basidiomycota	Agaricomycetes	Marasmiaceae	Agaricales	otu_213	Marasmius
Tapajos	plantlet	T3_p	Meira_sp_1	Basidiomycota	Exobasidiomycetes	Brachybasidiaceae	Exobasidiales	otu_1	Meira
Tapajos	plantlet	T3_p	Meira_sp_3	Basidiomycota	Exobasidiomycetes	Brachybasidiaceae	Exobasidiales	otu_137	Meira
Tapajos	plantlet	T3_p	Meira_sp_4	Basidiomycota	Exobasidiomycetes	Brachybasidiaceae	Exobasidiales	otu_17	Meira
Tapajos	plantlet	T3_p	Meira_sp_8	Basidiomycota	Exobasidiomycetes	Brachybasidiaceae	Exobasidiales	otu_468	Meira
Tapajos	plantlet	T3_p	Meira_sp_9	Basidiomycota	Exobasidiomycetes	Brachybasidiaceae	Exobasidiales	otu_5	Meira
Tapajos	plantlet	T3_p	Myriangiales_sp_3	Ascomycota	Dothideomycetes	-	Myriangiales	otu_851	-
Tapajos	plantlet	T3_p	Neostrelitziana_sp_4	Ascomycota	Eurotiomycetes	ChaetothyrialesIS	Chaetothyriales	otu_372	Neostrelitziana
Tapajos	plantlet	T3_p	Ochroconis_sp_1	Ascomycota	Dothideomycetes	Sympoventuriaceae	Venturiales	otu_903	Ochroconis
Tapajos	plantlet	T3_p	Orbiliales_sp_1	Ascomycota	Orbiliomycetes	-	Orbiliales	otu_585	-
Tapajos	plantlet	T3_p	Phanerochaete_sp_1	Basidiomycota	Agaricomycetes	Phanerochaetaceae	Polyporales	otu_256	Phanerochaete
Tapajos	plantlet	T3_p	Pleurotus_sp_1	Basidiomycota	Agaricomycetes	Pleurotaceae	Agaricales	otu_524	Pleurotus
Tapajos	plantlet	T3_p	Polyporaceae_sp_4	Basidiomycota	Agaricomycetes	Polyporaceae	Polyporales	otu_630	-
Tapajos	plantlet	T3_p	Polyporales_sp_16	Basidiomycota	Agaricomycetes	-	Polyporales	otu_127	-
Tapajos	plantlet	T3_p	Pseudorobillarda_sp_1	Ascomycota	Dothideomycetes	PleosporalesIS	Pleosporales	otu_386	Pseudorobillarda
Tapajos	plantlet	T3_p	Pseudozyma_sp_2	Basidiomycota	Ustilaginomycetes	Ustilaginaceae	Ustilaginales	otu_434	Pseudozyma
Tapajos	plantlet	T3_p	Pucciniomycetes_sp_1	Basidiomycota	Pucciniomycetes	-	-	otu_119	-
Tapajos	plantlet	T3_p	Pucciniomycetes_sp_14	Basidiomycota	Pucciniomycetes	-	-	otu_510	-
Tapajos	plantlet	T3_p	Pucciniomycetes_sp_16	Basidiomycota	Pucciniomycetes	-	-	otu_588	-
Tapajos	plantlet	T3_p	Pucciniomycetes_sp_17	Basidiomycota	Pucciniomycetes	-	-	otu_60	-
Tapajos	plantlet	T3_p	Pucciniomycetes_sp_18	Basidiomycota	Pucciniomycetes	-	-	otu_653	-
Tapajos	plantlet	T3_p	Pucciniomycetes_sp_19	Basidiomycota	Pucciniomycetes	-	-	otu_695	-
Tapajos	plantlet	T3_p	Pucciniomycetes_sp_2	Basidiomycota	Pucciniomycetes	-	-	otu_138	-
Tapajos	plantlet	T3_p	Pucciniomycetes_sp_21	Basidiomycota	Pucciniomycetes	-	-	otu_908	-
Tapajos	plantlet	T3_p	Pucciniomycetes_sp_23	Basidiomycota	Pucciniomycetes	-	-	otu_113	-
Tapajos	plantlet	T3_p	Pucciniomycetes_sp_8	Basidiomycota	Pucciniomycetes	-	-	otu_323	-
Tapajos	plantlet	T3_p	Resinicium_sp_1	Basidiomycota	Agaricomycetes	HymenochaetalesIS	Hymenochaetales	otu_190	Resinicium
Tapajos	plantlet	T3_p	Rhodosporidiobolus_sp_1	Basidiomycota	Microbotryomycetes	Sporidiobolaceae	Sporidiobolales	otu_544	Rhodosporidiobolus
Tapajos	plantlet	T3_p	Rhynchogastrema_sp_1	Basidiomycota	Tremellomycetes	Rhynchogastremataceae	Tremellales	otu_628	Rhynchogastrema
Tapajos	plantlet	T3_p	Rubrinectria_sp_1	Ascomycota	Sordariomycetes	Nectriaceae	Hypocreales	otu_911	Rubrinectria
Tapajos	plantlet	T3_p	Septobasidium_sp_10	Basidiomycota	Pucciniomycetes	Septobasidiaceae	Septobasidiales	otu_365	Septobasidium
Tapajos	plantlet	T3_p	Septobasidium_sp_11	Basidiomycota	Pucciniomycetes	Septobasidiaceae	Septobasidiales	otu_513	Septobasidium
Tapajos	plantlet	T3_p	Sporidiobolales_IS_sp_1	Basidiomycota	Microbotryomycetes	Sporidiobolales_IS	Sporidiobolales	otu_162	-
Tapajos	plantlet	T3_p	Sympodiomycopsis_sp_1	Basidiomycota	Exobasidiomycetes	MicrostromatalesIS	Microstromatales	otu_12	Sympodiomycopsis
Tapajos	plantlet	T3_p	Sympodiomycopsis_sp_2	Basidiomycota	Exobasidiomycetes	MicrostromatalesIS	Microstromatales	otu_201	Sympodiomycopsis
Tapajos	plantlet	T3_p	Sympodiomycopsis_sp_3	Basidiomycota	Exobasidiomycetes	MicrostromatalesIS	Microstromatales	otu_22	Sympodiomycopsis
Tapajos	plantlet	T3_p	Sympodiomycopsis_sp_4	Basidiomycota	Exobasidiomycetes	MicrostromatalesIS	Microstromatales	otu_3	Sympodiomycopsis
Tapajos	plantlet	T3_p	Tetrapyrgos_sp_1	Basidiomycota	Agaricomycetes	Marasmiaceae	Agaricales	otu_261	Tetrapyrgos
Tapajos	plantlet	T3_p	Tetrapyrgos_sp_3	Basidiomycota	Agaricomycetes	Marasmiaceae	Agaricales	otu_531	Tetrapyrgos
Tapajos	plantlet	T3_p	Tetrapyrgos_sp_4	Basidiomycota	Agaricomycetes	Marasmiaceae	Agaricales	otu_763	Tetrapyrgos
Tapajos	plantlet	T3_p	Trechispora_sp_12	Basidiomycota	Agaricomycetes	Hydnodontaceae	Trechisporales	otu_905	Trechispora
Tapajos	plantlet	T3_p	Trechispora_sp_13	Basidiomycota	Agaricomycetes	Hydnodontaceae	Trechisporales	otu_913	Trechispora
Tapajos	plantlet	T3_p	Tremellomycetes_sp_1	Basidiomycota	Tremellomycetes	-	-	otu_233	-
Tapajos	plantlet	T3_p	Tricholomataceae_sp_1	Basidiomycota	Agaricomycetes	Tricholomataceae	Agaricales	otu_512	-
Tapajos	plantlet	T3_p	Umbelopsidales_sp_1	Mucoromycota	Umbelopsidomycetes	-	Umbelopsidales	otu_693	-
Tapajos	plantlet	T3_p	Umbelopsidales_sp_2	Mucoromycota	Umbelopsidomycetes	-	Umbelopsidales	otu_898	-
Tapajos	plantlet	T6_p	Agaricales_sp_21	Basidiomycota	Agaricomycetes	-	Agaricales	otu_109	-
Tapajos	plantlet	T6_p	Agaricales_sp_31	Basidiomycota	Agaricomycetes	-	Agaricales	otu_80	-
Tapajos	plantlet	T6_p	Agaricales_sp_42	Basidiomycota	Agaricomycetes	-	Agaricales	otu_54	-
Tapajos	plantlet	T6_p	Agaricomycetes_sp_22	Basidiomycota	Agaricomycetes	-	-	otu_338	-
Tapajos	plantlet	T6_p	Agaricomycetes_sp_25	Basidiomycota	Agaricomycetes	-	-	otu_488	-
Tapajos	plantlet	T6_p	Agaricomycetes_sp_3	Basidiomycota	Agaricomycetes	-	-	otu_107	-
Tapajos	plantlet	T6_p	Ascomycota_sp_19	Ascomycota	-	-	-	otu_52	-
Tapajos	plantlet	T6_p	Ascomycota_sp_23	Ascomycota	-	-	-	otu_768	-
Tapajos	plantlet	T6_p	Ascomycota_sp_26	Ascomycota	-	-	-	otu_9	-
Tapajos	plantlet	T6_p	Ascomycota_sp_38	Ascomycota	-	-	-	otu_41	-
Tapajos	plantlet	T6_p	Ascomycota_sp_40	Ascomycota	-	-	-	otu_11	-
Tapajos	plantlet	T6_p	Ascomycota_sp_52.1	Ascomycota	-	-	-	otu_2	-
Tapajos	plantlet	T6_p	Ascomycota_sp_53	Ascomycota	-	-	-	otu_215	-
Tapajos	plantlet	T6_p	Ascomycota_sp_58	Ascomycota	-	-	-	otu_50	-
Tapajos	plantlet	T6_p	Ascomycota_sp_67	Ascomycota	-	-	-	otu_16	-
Tapajos	plantlet	T6_p	Ascomycota_sp_68	Ascomycota	-	-	-	otu_199	-
Tapajos	plantlet	T6_p	Ascomycota_sp_78	Ascomycota	-	-	-	otu_64	-
Tapajos	plantlet	T6_p	Atractiellomycetes_sp_2	Basidiomycota	Atractiellomycetes	-	-	otu_315	-
Tapajos	plantlet	T6_p	Auriculariales_sp_3	Basidiomycota	Agaricomycetes	-	Auriculariales	otu_496	-
Tapajos	plantlet	T6_p	Basidiodendron_sp_1	Basidiomycota	Agaricomycetes	Exidiaceae	Auriculariales	otu_262	Basidiodendron
Tapajos	plantlet	T6_p	Basidiomycota_sp_25	Basidiomycota	-	-	-	otu_652	-
Tapajos	plantlet	T6_p	Basidiomycota_sp_30	Basidiomycota	-	-	-	otu_798	-
Tapajos	plantlet	T6_p	Bullera_sp_1	Basidiomycota	Tremellomycetes	Bulleraceae	Tremellales	otu_31	Bullera
Tapajos	plantlet	T6_p	Ceramothyrium_sp_4	Ascomycota	Eurotiomycetes	Chaetothyriaceae	Chaetothyriales	otu_91	Ceramothyrium
Tapajos	plantlet	T6_p	Ceratobasidium_sp_5	Basidiomycota	Agaricomycetes	Ceratobasidiaceae	Cantharellales	otu_153	Ceratobasidium
Tapajos	plantlet	T6_p	Ceratobasidium_sp_6	Basidiomycota	Agaricomycetes	Ceratobasidiaceae	Cantharellales	otu_276	Ceratobasidium
Tapajos	plantlet	T6_p	Ceriporia_sp_1	Basidiomycota	Agaricomycetes	Irpicaceae	Polyporales	otu_28	Ceriporia
Tapajos	plantlet	T6_p	Chaetothyriales_sp_15	Ascomycota	Eurotiomycetes	-	Chaetothyriales	otu_467	-
Tapajos	plantlet	T6_p	Chaetothyriales_sp_30	Ascomycota	Eurotiomycetes	-	Chaetothyriales	otu_34	-
Tapajos	plantlet	T6_p	Chaetothyriales_sp_33	Ascomycota	Eurotiomycetes	-	Chaetothyriales	otu_66	-
Tapajos	plantlet	T6_p	Chaetothyriales_sp_37	Ascomycota	Eurotiomycetes	-	Chaetothyriales	otu_69	-
Tapajos	plantlet	T6_p	Chaetothyriales_sp_48	Ascomycota	Eurotiomycetes	-	Chaetothyriales	otu_39	-
Tapajos	plantlet	T6_p	Chaetothyriales_sp_51	Ascomycota	Eurotiomycetes	-	Chaetothyriales	otu_58	-
Tapajos	plantlet	T6_p	Chaetothyriales_sp_57	Ascomycota	Eurotiomycetes	-	Chaetothyriales	otu_957	-
Tapajos	plantlet	T6_p	Chaetothyriales_sp_59	Ascomycota	Eurotiomycetes	-	Chaetothyriales	otu_187	-
Tapajos	plantlet	T6_p	Chaetothyriales_sp_75	Ascomycota	Eurotiomycetes	-	Chaetothyriales	otu_37	-
Tapajos	plantlet	T6_p	Chaetothyriales_sp_77	Ascomycota	Eurotiomycetes	-	Chaetothyriales	otu_393	-
Tapajos	plantlet	T6_p	Corticiales_sp_2	Basidiomycota	Agaricomycetes	-	Corticiales	otu_369	-
Tapajos	plantlet	T6_p	Cryptococcus_sp_1	Basidiomycota	Tremellomycetes	Cryptococcaceae	Tremellales	otu_108	Cryptococcus
Tapajos	plantlet	T6_p	Cyphellophora_sp_1	Ascomycota	Eurotiomycetes	Cyphellophoraceae	Chaetothyriales	otu_126	Cyphellophora
Tapajos	plantlet	T6_p	Cystobasidiomycetes_sp_12	Basidiomycota	Cystobasidiomycetes	-	-	otu_87	-
Tapajos	plantlet	T6_p	Daldinia_sp_1	Ascomycota	Sordariomycetes	Hypoxylaceae	Xylariales	otu_960	Daldinia
Tapajos	plantlet	T6_p	Debaryomyces_sp_1	Ascomycota	Saccharomycetes	Debaryomycetaceae	Saccharomycetales	otu_140	Debaryomyces
Tapajos	plantlet	T6_p	Dichomitus_sp_1	Basidiomycota	Agaricomycetes	Polyporaceae	Polyporales	otu_408	Dichomitus
Tapajos	plantlet	T6_p	Dothideomycetes_sp_3	Ascomycota	Dothideomycetes	-	-	otu_800	-
Tapajos	plantlet	T6_p	Exobasidiales_sp_2	Basidiomycota	Exobasidiomycetes	-	Exobasidiales	otu_392	-
Tapajos	plantlet	T6_p	Exobasidiomycetes_sp_11	Basidiomycota	Exobasidiomycetes	-	-	otu_23	-
Tapajos	plantlet	T6_p	Exobasidiomycetes_sp_2.1	Basidiomycota	Exobasidiomycetes	-	-	otu_958	-
Tapajos	plantlet	T6_p	Exobasidiomycetes_sp_3.1	Basidiomycota	Exobasidiomycetes	-	-	otu_178	-
Tapajos	plantlet	T6_p	Exobasidiomycetes_sp_3.4	Basidiomycota	Exobasidiomycetes	-	-	otu_20	-
Tapajos	plantlet	T6_p	Flagelloscypha_sp_2	Basidiomycota	Agaricomycetes	Tricholomataceae	Agaricales	otu_466	Flagelloscypha
Tapajos	plantlet	T6_p	Fuscoporia_sp_2	Basidiomycota	Agaricomycetes	Hymenochaetaceae	Hymenochaetales	otu_136	Fuscoporia
Tapajos	plantlet	T6_p	Hyalocladosporiellasp1	Ascomycota	Eurotiomycetes	ChaetothyrialesIS	Chaetothyriales	otu_33	Hyalocladosporiellasp1
Tapajos	plantlet	T6_p	Hymenochaete_sp_2	Basidiomycota	Agaricomycetes	Hymenochaetaceae	Hymenochaetales	otu_182	Hymenochaete
Tapajos	plantlet	T6_p	Hypocreales_sp_2	Ascomycota	Sordariomycetes	-	Hypocreales	otu_414	-
Tapajos	plantlet	T6_p	Kockovaella_sp_3	Basidiomycota	Tremellomycetes	Cuniculitremaceae	Tremellales	otu_313	Kockovaella
Tapajos	plantlet	T6_p	Lyomyces_sp_2	Basidiomycota	Agaricomycetes	Corticiaceae	Corticiales	otu_291	Lyomyces
Tapajos	plantlet	T6_p	Malassezia_sp_6	Basidiomycota	Malasseziomycetes	Malasseziaceae	Malasseziales	otu_83	Malassezia
Tapajos	plantlet	T6_p	Marasmius_sp_11	Basidiomycota	Agaricomycetes	Marasmiaceae	Agaricales	otu_257	Marasmius
Tapajos	plantlet	T6_p	Marasmius_sp_21	Basidiomycota	Agaricomycetes	Marasmiaceae	Agaricales	otu_438	Marasmius
Tapajos	plantlet	T6_p	Marasmius_sp_24	Basidiomycota	Agaricomycetes	Marasmiaceae	Agaricales	otu_489	Marasmius
Tapajos	plantlet	T6_p	Meira_sp_1	Basidiomycota	Exobasidiomycetes	Brachybasidiaceae	Exobasidiales	otu_1	Meira
Tapajos	plantlet	T6_p	Meira_sp_4	Basidiomycota	Exobasidiomycetes	Brachybasidiaceae	Exobasidiales	otu_17	Meira
Tapajos	plantlet	T6_p	Meira_sp_6	Basidiomycota	Exobasidiomycetes	Brachybasidiaceae	Exobasidiales	otu_19	Meira
Tapajos	plantlet	T6_p	Meira_sp_9	Basidiomycota	Exobasidiomycetes	Brachybasidiaceae	Exobasidiales	otu_5	Meira
Tapajos	plantlet	T6_p	Meyerozyma_sp_1	Ascomycota	Saccharomycetes	Debaryomycetaceae	Saccharomycetales	otu_7	Meyerozyma
Tapajos	plantlet	T6_p	Nematoctonus_sp_4	Basidiomycota	Agaricomycetes	Pleurotaceae	Agaricales	otu_94	Nematoctonus
Tapajos	plantlet	T6_p	Neostrelitziana_sp_4	Ascomycota	Eurotiomycetes	ChaetothyrialesIS	Chaetothyriales	otu_372	Neostrelitziana
Tapajos	plantlet	T6_p	Phlebia_sp_1	Basidiomycota	Agaricomycetes	Meruliaceae	Polyporales	otu_75	Phlebia
Tapajos	plantlet	T6_p	Physisporinus_sp_1	Basidiomycota	Agaricomycetes	Meripilaceae	Polyporales	otu_157	Physisporinus
Tapajos	plantlet	T6_p	Physisporinus_sp_5	Basidiomycota	Agaricomycetes	Meripilaceae	Polyporales	otu_90	Physisporinus
Tapajos	plantlet	T6_p	Polyporaceae_sp_1	Basidiomycota	Agaricomycetes	Polyporaceae	Polyporales	otu_314	-
Tapajos	plantlet	T6_p	Polyporales_sp_15	Basidiomycota	Agaricomycetes	-	Polyporales	otu_651	-
Tapajos	plantlet	T6_p	Psathyrellaceae_sp_1	Basidiomycota	Agaricomycetes	Psathyrellaceae	Agaricales	otu_141	-
Tapajos	plantlet	T6_p	Pucciniomycetes_sp_1	Basidiomycota	Pucciniomycetes	-	-	otu_119	-
Tapajos	plantlet	T6_p	Pucciniomycetes_sp_17	Basidiomycota	Pucciniomycetes	-	-	otu_60	-
Tapajos	plantlet	T6_p	Pucciniomycetes_sp_23	Basidiomycota	Pucciniomycetes	-	-	otu_113	-
Tapajos	plantlet	T6_p	Pucciniomycetes_sp_3	Basidiomycota	Pucciniomycetes	-	-	otu_160	-
Tapajos	plantlet	T6_p	Pucciniomycetes_sp_5	Basidiomycota	Pucciniomycetes	-	-	otu_172	-
Tapajos	plantlet	T6_p	Pucciniomycetes_sp_7	Basidiomycota	Pucciniomycetes	-	-	otu_292	-
Tapajos	plantlet	T6_p	Resinicium_sp_2	Basidiomycota	Agaricomycetes	HymenochaetalesIS	Hymenochaetales	otu_439	Resinicium
Tapajos	plantlet	T6_p	Rhodotorula_sp_1	Basidiomycota	Microbotryomycetes	Sporidiobolaceae	Sporidiobolales	otu_67	Rhodotorula
Tapajos	plantlet	T6_p	Rigidoporus_sp_1	Basidiomycota	Agaricomycetes	Meripilaceae	Polyporales	otu_195	Rigidoporus
Tapajos	plantlet	T6_p	Sympodiomycopsis_sp_4	Basidiomycota	Exobasidiomycetes	MicrostromatalesIS	Microstromatales	otu_3	Sympodiomycopsis
Tapajos	plantlet	T6_p	Tetrapyrgos_sp_1	Basidiomycota	Agaricomycetes	Marasmiaceae	Agaricales	otu_261	Tetrapyrgos
Tapajos	plantlet	T6_p	Vararia_sp_1	Basidiomycota	Agaricomycetes	Lachnocladiaceae	Russulales	otu_350	Vararia
Tapajos	plantlet	T6_p	Xylodon_sp_1	Basidiomycota	Agaricomycetes	Schizoporaceae	Hymenochaetales	otu_101	Xylodon
Tapajos	plantlet	T8_p	Agaricomycetes_sp_13	Basidiomycota	Agaricomycetes	-	-	otu_148	-
Tapajos	plantlet	T8_p	Ascomycota_sp_23	Ascomycota	-	-	-	otu_768	-
Tapajos	plantlet	T8_p	Ascomycota_sp_26	Ascomycota	-	-	-	otu_9	-
Tapajos	plantlet	T8_p	Ascomycota_sp_27	Ascomycota	-	-	-	otu_919	-
Tapajos	plantlet	T8_p	Ascomycota_sp_33	Ascomycota	-	-	-	otu_769	-
Tapajos	plantlet	T8_p	Ascomycota_sp_37	Ascomycota	-	-	-	otu_111	-
Tapajos	plantlet	T8_p	Ascomycota_sp_38	Ascomycota	-	-	-	otu_41	-
Tapajos	plantlet	T8_p	Ascomycota_sp_52.1	Ascomycota	-	-	-	otu_2	-
Tapajos	plantlet	T8_p	Ascomycota_sp_79	Ascomycota	-	-	-	otu_921	-
Tapajos	plantlet	T8_p	Ascomycota_sp_84	Ascomycota	-	-	-	otu_180	-
Tapajos	plantlet	T8_p	Ascomycota_sp_92	Ascomycota	-	-	-	otu_920	-
Tapajos	plantlet	T8_p	Basidiomycota_sp_27	Basidiomycota	-	-	-	otu_77	-
Tapajos	plantlet	T8_p	Basidiomycota_sp_36	Basidiomycota	-	-	-	otu_81	-
Tapajos	plantlet	T8_p	Bullera_sp_1	Basidiomycota	Tremellomycetes	Bulleraceae	Tremellales	otu_31	Bullera
Tapajos	plantlet	T8_p	Bullera_sp_3	Basidiomycota	Tremellomycetes	Bulleraceae	Tremellales	otu_93	Bullera
Tapajos	plantlet	T8_p	Chaetothyriales_sp_20	Ascomycota	Eurotiomycetes	-	Chaetothyriales	otu_639	-
Tapajos	plantlet	T8_p	Chaetothyriales_sp_46	Ascomycota	Eurotiomycetes	-	Chaetothyriales	otu_35	-
Tapajos	plantlet	T8_p	Chaetothyriales_sp_59	Ascomycota	Eurotiomycetes	-	Chaetothyriales	otu_187	-
Tapajos	plantlet	T8_p	Chaetothyriales_sp_62	Ascomycota	Eurotiomycetes	-	Chaetothyriales	otu_76	-
Tapajos	plantlet	T8_p	Chaetothyriales_sp_75	Ascomycota	Eurotiomycetes	-	Chaetothyriales	otu_37	-
Tapajos	plantlet	T8_p	Cryptococcus_sp_2	Basidiomycota	Tremellomycetes	Cryptococcaceae	Tremellales	otu_325	Cryptococcus
Tapajos	plantlet	T8_p	Cystobasidiomycetes_sp_12	Basidiomycota	Cystobasidiomycetes	-	-	otu_87	-
Tapajos	plantlet	T8_p	Exobasidiomycetes_sp_11	Basidiomycota	Exobasidiomycetes	-	-	otu_23	-
Tapajos	plantlet	T8_p	Exobasidiomycetes_sp_3.4	Basidiomycota	Exobasidiomycetes	-	-	otu_20	-
Tapajos	plantlet	T8_p	Gymnopilus_sp_1	Basidiomycota	Agaricomycetes	Cortinariaceae	Agaricales	otu_638	Gymnopilus
Tapajos	plantlet	T8_p	Malassezia_sp_2	Basidiomycota	Malasseziomycetes	Malasseziaceae	Malasseziales	otu_515	Malassezia
Tapajos	plantlet	T8_p	Malassezia_sp_6	Basidiomycota	Malasseziomycetes	Malasseziaceae	Malasseziales	otu_83	Malassezia
Tapajos	plantlet	T8_p	Meira_sp_4	Basidiomycota	Exobasidiomycetes	Brachybasidiaceae	Exobasidiales	otu_17	Meira
Tapajos	plantlet	T8_p	Meira_sp_6	Basidiomycota	Exobasidiomycetes	Brachybasidiaceae	Exobasidiales	otu_19	Meira
Tapajos	plantlet	T8_p	Meira_sp_9	Basidiomycota	Exobasidiomycetes	Brachybasidiaceae	Exobasidiales	otu_5	Meira
Tapajos	plantlet	T8_p	Meyerozyma_sp_1	Ascomycota	Saccharomycetes	Debaryomycetaceae	Saccharomycetales	otu_7	Meyerozyma
Tapajos	plantlet	T8_p	Myriangiales_sp_1	Ascomycota	Dothideomycetes	-	Myriangiales	otu_341	-
Tapajos	plantlet	T8_p	Neostrelitziana_sp_4	Ascomycota	Eurotiomycetes	ChaetothyrialesIS	Chaetothyriales	otu_372	Neostrelitziana
Tapajos	plantlet	T8_p	Physisporinus_sp_5	Basidiomycota	Agaricomycetes	Meripilaceae	Polyporales	otu_90	Physisporinus
Tapajos	plantlet	T8_p	Polyporaceae_sp_10	Basidiomycota	Agaricomycetes	Polyporaceae	Polyporales	otu_514	-
Tapajos	plantlet	T8_p	Polyporales_sp_16	Basidiomycota	Agaricomycetes	-	Polyporales	otu_127	-
Tapajos	plantlet	T8_p	Rhodotorula_sp_1	Basidiomycota	Microbotryomycetes	Sporidiobolaceae	Sporidiobolales	otu_67	Rhodotorula
Tapajos	plantlet	T8_p	Saccharomyces_sp_1	Ascomycota	Saccharomycetes	Saccharomycetaceae	Saccharomycetales	otu_485	Saccharomyces
Tapajos	plantlet	T8_p	Sarocladium_sp_1	Ascomycota	Sordariomycetes	HypocrealesIS	Hypocreales	otu_232	Sarocladium
Tapajos	plantlet	T8_p	Schizophyllum_sp_1	Basidiomycota	Agaricomycetes	Schizophyllaceae	Agaricales	otu_179	Schizophyllum
Tapajos	plantlet	T8_p	Schizophyllum_sp_2	Basidiomycota	Agaricomycetes	Schizophyllaceae	Agaricales	otu_516	Schizophyllum
Tapajos	plantlet	T8_p	Sympodiomycopsis_sp_4	Basidiomycota	Exobasidiomycetes	MicrostromatalesIS	Microstromatales	otu_3	Sympodiomycopsis
Tapajos	plantlet	T8_p	Trametes_sp_1	Basidiomycota	Agaricomycetes	Polyporaceae	Polyporales	otu_100	Trametes
Tapajos	plantlet	T8_p	Tremellales_sp_4	Basidiomycota	Tremellomycetes	-	Tremellales	otu_38	-
Tapajos	plantlet	T8_p	Tricholomataceae_sp_2	Basidiomycota	Agaricomycetes	Tricholomataceae	Agaricales	otu_117	-
Tapajos	plantlet	T8_p	Xylariales_sp_1	Ascomycota	Sordariomycetes	-	Xylariales	otu_612	-
