# Supplementary material for: An Integrative View of the Phyllosphere Mycobiome of Native Rubber Trees in the Brazilian Amazon
Source: J Fungi (Basel). 2022 Apr 6;8(4):373. doi: 10.3390/jof8040373 (PMC9025378; doi:10.3390/jof8040373)
Supplement: Supplementary file 1 [file jof-08-00373-s001.zip › TableS2.xlsx]

## Sheet: Sheet1
Name	TaxID	Lineage	Count	Proportion_All(%)	Proportion_Classified(%)
UNKNOWN	UNKNOWN	UNKNOWN	19871908	85.778	-
Ophiocordyceps	474995	Eukaryota;Ascomycota;Sordariomycetes;Hypocreales;Ophiocordycipitaceae;	2190517	9.45547	66.4847
Puccinia	5296	Eukaryota;Basidiomycota;Pucciniomycetes;Pucciniales;Pucciniaceae;	184493	0.796372	5.59957
Periglandula	1037529	Eukaryota;Ascomycota;Sordariomycetes;Hypocreales;Clavicipitaceae;	116308	0.502049	3.53008
Neocallimastix	4756	Eukaryota;Chytridiomycota;Neocallimastigomycetes;Neocallimastigales;Neocallimastigaceae;	68953	0.297639	2.0928
Pecoramyces	1987567	Eukaryota;Chytridiomycota;Neocallimastigomycetes;Neocallimastigales;Neocallimastigaceae;	37549	0.162082	1.13966
Valsa	83174	Eukaryota;Ascomycota;Sordariomycetes;Diaporthales;Valsaceae;	33776	0.145796	1.02514
Anaeromyces	105135	Eukaryota;Chytridiomycota;Neocallimastigomycetes;Neocallimastigales;Neocallimastigaceae;	32392	0.139822	0.983134
Penicillium	5073	Eukaryota;Ascomycota;Eurotiomycetes;Eurotiales;Aspergillaceae;	23413	0.101063	0.710611
Nectria	5133	Eukaryota;Ascomycota;Sordariomycetes;Hypocreales;Nectriaceae;	20351	0.087846	0.617676
Uromyces	5263	Eukaryota;Basidiomycota;Pucciniomycetes;Pucciniales;Pucciniaceae;	13969	0.0602978	0.423975
Rhizophagus	1129544	Eukaryota;Mucoromycota;Glomeromycetes;Glomerales;Glomeraceae;	11801	0.0509395	0.358174
Aspergillus	5052	Eukaryota;Ascomycota;Eurotiomycetes;Eurotiales;Aspergillaceae;	11076	0.0478101	0.336169
Cunninghamella	4852	Eukaryota;Mucoromycota;;Mucorales;Cunninghamellaceae;	10340	0.0446331	0.313831
Hanseniaspora	29832	Eukaryota;Ascomycota;Saccharomycetes;Saccharomycetales;Saccharomycodaceae;	9778	0.0422072	0.296774
Macrophomina	35724	Eukaryota;Ascomycota;Dothideomycetes;Botryosphaeriales;Botryosphaeriaceae;	9432	0.0407137	0.286272
Piromyces	4821	Eukaryota;Chytridiomycota;Neocallimastigomycetes;Neocallimastigales;Neocallimastigaceae;	8609	0.0371611	0.261293
Colletotrichum	5455	Eukaryota;Ascomycota;Sordariomycetes;Glomerellales;Glomerellaceae;	8418	0.0363367	0.255496
Paecilomyces	311780	Eukaryota;Ascomycota;Sordariomycetes;Hypocreales;Clavicipitaceae;	7545	0.0325683	0.228999
Epichloe	5112	Eukaryota;Ascomycota;Sordariomycetes;Hypocreales;Clavicipitaceae;	6620	0.0285755	0.200925
Mucor	4830	Eukaryota;Mucoromycota;;Mucorales;Mucoraceae;	6172	0.0266417	0.187327
Rhizopus	4842	Eukaryota;Mucoromycota;;Mucorales;Rhizopodaceae;	6143	0.0265165	0.186447
Thielaviopsis	60496	Eukaryota;Ascomycota;Sordariomycetes;Microascales;Ceratocystidaceae;	5908	0.0255021	0.179315
Fusarium	5506	Eukaryota;Ascomycota;Sordariomycetes;Hypocreales;Nectriaceae;	5805	0.0250575	0.176188
Melampsora	5260	Eukaryota;Basidiomycota;Pucciniomycetes;Pucciniales;Melampsoraceae;	5721	0.024695	0.173639
Claviceps	5110	Eukaryota;Ascomycota;Sordariomycetes;Hypocreales;Clavicipitaceae;	5115	0.0220791	0.155246
Trichoderma	5543	Eukaryota;Ascomycota;Sordariomycetes;Hypocreales;Hypocreaceae;	5083	0.021941	0.154275
Conidiobolus	34487	Eukaryota;Zoopagomycota;Entomophthoromycetes;Entomophthorales;Ancylistaceae;	4822	0.0208144	0.146353
Hypoxylon	42308	Eukaryota;Ascomycota;Sordariomycetes;Xylariales;Hypoxylaceae;	4779	0.0206288	0.145048
Daedalea	40436	Eukaryota;Basidiomycota;Agaricomycetes;Polyporales;Fomitopsidaceae;	4732	0.0204259	0.143622
Metschnikowia	27320	Eukaryota;Ascomycota;Saccharomycetes;Saccharomycetales;Metschnikowiaceae;	4541	0.0196014	0.137825
Cordyceps	45234	Eukaryota;Ascomycota;Sordariomycetes;Hypocreales;Cordycipitaceae;	4187	0.0180734	0.12708
Mortierella	4855	Eukaryota;Mucoromycota;;Mortierellales;Mortierellaceae;	4128	0.0178187	0.12529
Ceratocystis	5157	Eukaryota;Ascomycota;Sordariomycetes;Microascales;Ceratocystidaceae;	4087	0.0176417	0.124045
Cokeromyces	90254	Eukaryota;Mucoromycota;;Mucorales;Mucoraceae;	3817	0.0164763	0.11585
Lobosporangium	299330	Eukaryota;Mucoromycota;;Mortierellales;Mortierellaceae;	3777	0.0163036	0.114636
Talaromyces	5094	Eukaryota;Ascomycota;Eurotiomycetes;Eurotiales;Trichocomaceae;	3639	0.0157079	0.110448
Smittium	4888	Eukaryota;Zoopagomycota;;Harpellales;Legeriomycetaceae;	3627	0.0156561	0.110084
Absidia	4828	Eukaryota;Mucoromycota;;Mucorales;Cunninghamellaceae;	3284	0.0141755	0.0996732
Myriosclerotinia	38442	Eukaryota;Ascomycota;Leotiomycetes;Helotiales;Sclerotiniaceae;	3126	0.0134935	0.0948777
Blastomyces	229219	Eukaryota;Ascomycota;Eurotiomycetes;Onygenales;Ajellomycetaceae;	3062	0.0132173	0.0929352
Calonectria	57138	Eukaryota;Ascomycota;Sordariomycetes;Hypocreales;Nectriaceae;	3024	0.0130532	0.0917819
Sclerotinia	5179	Eukaryota;Ascomycota;Leotiomycetes;Helotiales;Sclerotiniaceae;	2946	0.0127165	0.0894145
Candida	1535326	Eukaryota;Ascomycota;Saccharomycetes;Saccharomycetales;Debaryomycetaceae;	2636	0.0113784	0.0800056
Leucoagaricus	34433	Eukaryota;Basidiomycota;Agaricomycetes;Agaricales;Agaricaceae;	2616	0.0112921	0.0793986
Clavispora	36910	Eukaryota;Ascomycota;Saccharomycetes;Saccharomycetales;Metschnikowiaceae;	2518	0.0108691	0.0764242
Paracoccidioides	38946	Eukaryota;Ascomycota;Eurotiomycetes;Onygenales;;	2493	0.0107611	0.0756654
Diaporthe	36922	Eukaryota;Ascomycota;Sordariomycetes;Diaporthales;Diaporthaceae;	2484	0.0107223	0.0753923
Ustilago	5269	Eukaryota;Basidiomycota;Ustilaginomycetes;Ustilaginales;Ustilaginaceae;	2453	0.0105885	0.0744514
Emmonsia	73229	Eukaryota;Ascomycota;Eurotiomycetes;Onygenales;Ajellomycetaceae;	2449	0.0105712	0.07433
Trichophyton	5550	Eukaryota;Ascomycota;Eurotiomycetes;Onygenales;Arthrodermataceae;	2422	0.0104547	0.0735105
Hymenoscyphus	5182	Eukaryota;Ascomycota;Leotiomycetes;Helotiales;Helotiaceae;	2404	0.010377	0.0729642
Taxomyces	1117663	Eukaryota;Ascomycota;;;;	2377	0.0102604	0.0721447
Geosmithia	241409	Eukaryota;Ascomycota;Sordariomycetes;Hypocreales;Bionectriaceae;	2365	0.0102086	0.0717805
Pseudogymnoascus	78156	Eukaryota;Ascomycota;Leotiomycetes;;Pseudeurotiaceae;	2345	0.0101223	0.0711734
Cryphonectria	5115	Eukaryota;Ascomycota;Sordariomycetes;Diaporthales;Cryphonectriaceae;	2316	0.00999712	0.0702933
Scedosporium	41687	Eukaryota;Ascomycota;Sordariomycetes;Microascales;Microascaceae;	2087	0.00900863	0.0633429
Daldinia	42360	Eukaryota;Ascomycota;Sordariomycetes;Xylariales;Hypoxylaceae;	2020	0.00871942	0.0613093
Saksenaea	90257	Eukaryota;Mucoromycota;;Mucorales;Saksenaeaceae;	1998	0.00862446	0.0606416
Sporothrix	29907	Eukaryota;Ascomycota;Sordariomycetes;Ophiostomatales;Ophiostomataceae;	1992	0.00859856	0.0604595
Ascoidea	27308	Eukaryota;Ascomycota;Saccharomycetes;Saccharomycetales;Ascoideaceae;	1972	0.00851223	0.0598525
Cronartium	27353	Eukaryota;Basidiomycota;Pucciniomycetes;Pucciniales;Cronartiaceae;	1968	0.00849496	0.0597311
Saccharomycopsis	4943	Eukaryota;Ascomycota;Saccharomycetes;Saccharomycetales;Saccharomycopsidaceae;	1949	0.00841295	0.0591544
Basidiobolus	4859	Eukaryota;Zoopagomycota;Basidiobolomycetes;Basidiobolales;Basidiobolaceae;	1947	0.00840431	0.0590937
Eutypa	97095	Eukaryota;Ascomycota;Sordariomycetes;Xylariales;Diatrypaceae;	1943	0.00838705	0.0589723
Trametes	5324	Eukaryota;Basidiomycota;Agaricomycetes;Polyporales;Polyporaceae;	1940	0.0083741	0.0588812
Aciculosporium	42362	Eukaryota;Ascomycota;Sordariomycetes;Hypocreales;Clavicipitaceae;	1931	0.00833525	0.0586081
Magnaporthe	148303	Eukaryota;Ascomycota;Sordariomycetes;Magnaporthales;Magnaporthaceae;	1930	0.00833093	0.0585777
Neurospora	5140	Eukaryota;Ascomycota;Sordariomycetes;Sordariales;Sordariaceae;	1903	0.00821439	0.0577582
Erysiphe	5121	Eukaryota;Ascomycota;Leotiomycetes;Erysiphales;Erysiphaceae;	1898	0.0081928	0.0576065
Metarhizium	5529	Eukaryota;Ascomycota;Sordariomycetes;Hypocreales;Clavicipitaceae;	1877	0.00810216	0.0569691
Chlorociboria	54692	Eukaryota;Ascomycota;Leotiomycetes;Helotiales;Chlorociboriaceae;	1853	0.00799856	0.0562407
Gongronella	101104	Eukaryota;Mucoromycota;;Mucorales;Cunninghamellaceae;	1817	0.00784316	0.055148
Monilinia	38447	Eukaryota;Ascomycota;Leotiomycetes;Helotiales;Sclerotiniaceae;	1807	0.0078	0.0548445
Sporisorium	63265	Eukaryota;Basidiomycota;Ustilaginomycetes;Ustilaginales;Ustilaginaceae;	1792	0.00773525	0.0543893
Pichia	4919	Eukaryota;Ascomycota;Saccharomycetes;Saccharomycetales;Pichiaceae;	1752	0.00756259	0.0531752
Amanita	41955	Eukaryota;Basidiomycota;Agaricomycetes;Agaricales;Amanitaceae;	1733	0.00748057	0.0525985
Lodderomyces	36913	Eukaryota;Ascomycota;Saccharomycetes;Saccharomycetales;Debaryomycetaceae;	1694	0.00731223	0.0514148
Baeospora	71866	Eukaryota;Basidiomycota;Agaricomycetes;Agaricales;Tricholomataceae;	1669	0.00720431	0.0506561
Emergomyces	1955773	Eukaryota;Ascomycota;Eurotiomycetes;Onygenales;Ajellomycetaceae;	1654	0.00713957	0.0502008
Coccidioides	5500	Eukaryota;Ascomycota;Eurotiomycetes;Onygenales;;	1634	0.00705323	0.0495938
Piloderma	80662	Eukaryota;Basidiomycota;Agaricomycetes;Atheliales;Atheliaceae;	1585	0.00684172	0.0481066
Ramularia	112497	Eukaryota;Ascomycota;Dothideomycetes;Capnodiales;Mycosphaerellaceae;	1582	0.00682877	0.0480155
Exophiala	5583	Eukaryota;Ascomycota;Eurotiomycetes;Chaetothyriales;Herpotrichiellaceae;	1579	0.00681582	0.0479245
Marssonina	324777	Eukaryota;Ascomycota;Leotiomycetes;Helotiales;Dermateaceae;	1560	0.00673381	0.0473478
Hypocrella	42305	Eukaryota;Ascomycota;Sordariomycetes;Hypocreales;Clavicipitaceae;	1529	0.0066	0.0464069
Nakaseomyces	374468	Eukaryota;Ascomycota;Saccharomycetes;Saccharomycetales;Saccharomycetaceae;	1516	0.00654388	0.0460123
Knoxdaviesia	1215354	Eukaryota;Ascomycota;Sordariomycetes;Microascales;Gondwanamycetaceae;	1503	0.00648777	0.0456178
Apophysomyces	90268	Eukaryota;Mucoromycota;;Mucorales;Mucoraceae;	1471	0.00634964	0.0446465
Diplodia	66735	Eukaryota;Ascomycota;Dothideomycetes;Botryosphaeriales;Botryosphaeriaceae;	1434	0.00618993	0.0435236
Sphaerulina	237179	Eukaryota;Ascomycota;Dothideomycetes;Capnodiales;Mycosphaerellaceae;	1393	0.00601295	0.0422792
Mycosphaerella	41254	Eukaryota;Ascomycota;Dothideomycetes;Capnodiales;Mycosphaerellaceae;	1328	0.00573237	0.0403063
Gyalolechia	1300028	Eukaryota;Ascomycota;Lecanoromycetes;Teloschistales;Teloschistaceae;	1271	0.00548633	0.0385763
Ogataea	461281	Eukaryota;Ascomycota;Saccharomycetes;Saccharomycetales;Pichiaceae;	1247	0.00538273	0.0378479
Pachysolen	4917	Eukaryota;Ascomycota;Saccharomycetes;Saccharomycetales;Saccharomycetaceae;	1244	0.00536978	0.0377568
Cutaneotrichosporon	1838142	Eukaryota;Basidiomycota;Tremellomycetes;Trichosporonales;Trichosporonaceae;	1203	0.0051928	0.0365124
Endocalyx	1633208	Eukaryota;Ascomycota;;;;	1130	0.0048777	0.0342968
Meira	215251	Eukaryota;Basidiomycota;Exobasidiomycetes;Exobasidiales;Brachybasidiaceae;	1121	0.00483885	0.0340236
Raffaelea	45340	Eukaryota;Ascomycota;Sordariomycetes;Ophiostomatales;Ophiostomataceae;	1097	0.00473525	0.0332952
Saccharomyces	4930	Eukaryota;Ascomycota;Saccharomycetes;Saccharomycetales;Saccharomycetaceae;	1038	0.00448057	0.0315045
Xylaria	37991	Eukaryota;Ascomycota;Sordariomycetes;Xylariales;Xylariaceae;	1023	0.00441583	0.0310492
Batrachochytrium	100474	Eukaryota;Chytridiomycota;Chytridiomycetes;Rhizophydiales;;	1018	0.00439424	0.0308975
Coemansia	4863	Eukaryota;Zoopagomycota;;Kickxellales;Kickxellaceae;	1018	0.00439424	0.0308975
Phialocephala	150173	Eukaryota;Ascomycota;Leotiomycetes;Helotiales;;	1018	0.00439424	0.0308975
Rosellinia	77043	Eukaryota;Ascomycota;Sordariomycetes;Xylariales;Xylariaceae;	1012	0.00436834	0.0307154
Cladonia	5199	Eukaryota;Ascomycota;Lecanoromycetes;Lecanorales;Cladoniaceae;	1011	0.00436403	0.030685
Endoconidiophora	1580844	Eukaryota;Ascomycota;Sordariomycetes;Microascales;Ceratocystidaceae;	983	0.00424316	0.0298352
Diplocarpon	446948	Eukaryota;Ascomycota;Leotiomycetes;Helotiales;Dermateaceae;	960	0.00414388	0.0291371
Bipolaris	33194	Eukaryota;Ascomycota;Dothideomycetes;Pleosporales;Pleosporaceae;	942	0.00406619	0.0285908
Penicilliopsis	70110	Eukaryota;Ascomycota;Eurotiomycetes;Eurotiales;Aspergillaceae;	940	0.00405755	0.0285301
Umbilicaria	87270	Eukaryota;Ascomycota;Lecanoromycetes;Umbilicariales;Umbilicariaceae;	930	0.00401439	0.0282266
Fonsecaea	40354	Eukaryota;Ascomycota;Eurotiomycetes;Chaetothyriales;Herpotrichiellaceae;	926	0.00399712	0.0281052
Apiotrichum	105983	Eukaryota;Basidiomycota;Tremellomycetes;Trichosporonales;Trichosporonaceae;	921	0.00397554	0.0279534
Pseudozyma	63298	Eukaryota;Basidiomycota;Ustilaginomycetes;Ustilaginales;Ustilaginaceae;	896	0.00386762	0.0271946
Atkinsonella	40612	Eukaryota;Ascomycota;Sordariomycetes;Hypocreales;Clavicipitaceae;	879	0.00379424	0.0266787
Choanephora	64498	Eukaryota;Mucoromycota;;Mucorales;Choanephoraceae;	867	0.00374244	0.0263144
Actinomucor	64644	Eukaryota;Mucoromycota;;Mucorales;Mucoraceae;	862	0.00372086	0.0261627
Ustilaginoidea	124426	Eukaryota;Ascomycota;Sordariomycetes;Hypocreales;;	857	0.00369928	0.0260109
Memnoniella	80382	Eukaryota;Ascomycota;Sordariomycetes;Hypocreales;Stachybotryaceae;	848	0.00366043	0.0257378
Escovopsis	150372	Eukaryota;Ascomycota;Sordariomycetes;Hypocreales;Hypocreaceae;	795	0.00343165	0.0241292
Setosphaeria	39952	Eukaryota;Ascomycota;Dothideomycetes;Pleosporales;Pleosporaceae;	786	0.0033928	0.023856
Beauveria	5581	Eukaryota;Ascomycota;Sordariomycetes;Hypocreales;Cordycipitaceae;	785	0.00338849	0.0238257
Balansia	40610	Eukaryota;Ascomycota;Sordariomycetes;Hypocreales;Clavicipitaceae;	781	0.00337122	0.0237042
Sclerotium	109383	Eukaryota;Ascomycota;;;;	775	0.00334532	0.0235221
Rhynchosporium	38037	Eukaryota;Ascomycota;Leotiomycetes;Helotiales;;	770	0.00332374	0.0233704
Yarrowia	4951	Eukaryota;Ascomycota;Saccharomycetes;Saccharomycetales;Dipodascaceae;	767	0.00331079	0.0232793
Gaeumannomyces	29849	Eukaryota;Ascomycota;Sordariomycetes;Magnaporthales;Magnaporthaceae;	763	0.00329352	0.0231579
Edhazardia	70535	Eukaryota;Microsporidia;;;Culicosporidae;	754	0.00325467	0.0228848
Tilletia	13289	Eukaryota;Basidiomycota;Exobasidiomycetes;Tilletiales;Tilletiaceae;	750	0.00323741	0.0227634
Syncephalastrum	13705	Eukaryota;Mucoromycota;;Mucorales;Syncephalastraceae;	732	0.00315971	0.022217
Esteya	522481	Eukaryota;Ascomycota;Sordariomycetes;Ophiostomatales;Ophiostomataceae;	728	0.00314244	0.0220956
Histoplasma	5036	Eukaryota;Ascomycota;Eurotiomycetes;Onygenales;Ajellomycetaceae;	723	0.00312086	0.0219439
Pestalotiopsis	37840	Eukaryota;Ascomycota;Sordariomycetes;Xylariales;Sporocadaceae;	694	0.00299568	0.0210637
Endocronartium	199307	Eukaryota;Basidiomycota;Pucciniomycetes;Pucciniales;Cronartiaceae;	674	0.00290935	0.0204567
Arthrobotrys	13348	Eukaryota;Ascomycota;Orbiliomycetes;Orbiliales;Orbiliaceae;	668	0.00288345	0.0202746
Mrakia	29901	Eukaryota;Basidiomycota;Tremellomycetes;Cystofilobasidiales;Mrakiaceae;	667	0.00287914	0.0202442
Amauroascus	37236	Eukaryota;Ascomycota;Eurotiomycetes;Onygenales;Onygenaceae;	665	0.0028705	0.0201835
Venturia	5024	Eukaryota;Ascomycota;Dothideomycetes;Venturiales;Venturiaceae;	665	0.0028705	0.0201835
Spathaspora	412764	Eukaryota;Ascomycota;Saccharomycetes;Saccharomycetales;Debaryomycetaceae;	659	0.0028446	0.0200014
Chrysoporthe	305399	Eukaryota;Ascomycota;Sordariomycetes;Diaporthales;Cryphonectriaceae;	657	0.00283597	0.0199407
Cladophialophora	82105	Eukaryota;Ascomycota;Eurotiomycetes;Chaetothyriales;Herpotrichiellaceae;	654	0.00282302	0.0198497
Verticillium	1036719	Eukaryota;Ascomycota;Sordariomycetes;Glomerellales;Plectosphaerellaceae;	645	0.00278417	0.0195765
Kazachstania	71245	Eukaryota;Ascomycota;Saccharomycetes;Saccharomycetales;Saccharomycetaceae;	639	0.00275827	0.0193944
Zymoseptoria	1047167	Eukaryota;Ascomycota;Dothideomycetes;Capnodiales;Mycosphaerellaceae;	618	0.00266762	0.018757
Isaria	72232	Eukaryota;Ascomycota;Sordariomycetes;Hypocreales;Cordycipitaceae;	612	0.00264173	0.0185749
Tuber	36048	Eukaryota;Ascomycota;Pezizomycetes;Pezizales;Tuberaceae;	612	0.00264173	0.0185749
Lomentospora	1549750	Eukaryota;Ascomycota;Sordariomycetes;Microascales;Microascaceae;	608	0.00262446	0.0184535
Chalaropsis	129323	Eukaryota;Ascomycota;Sordariomycetes;Microascales;Ceratocystidaceae;	605	0.00261151	0.0183624
Botrytis	33196	Eukaryota;Ascomycota;Leotiomycetes;Helotiales;Sclerotiniaceae;	586	0.0025295	0.0177858
Clavaria	104242	Eukaryota;Basidiomycota;Agaricomycetes;Agaricales;Clavariaceae;	584	0.00252086	0.0177251
Lichtheimia	688353	Eukaryota;Mucoromycota;;Mucorales;Lichtheimiaceae;	583	0.00251655	0.0176947
Dactylellina	314122	Eukaryota;Ascomycota;Orbiliomycetes;Orbiliales;Orbiliaceae;	571	0.00246475	0.0173305
Hesseltinella	101126	Eukaryota;Mucoromycota;;Mucorales;Cunninghamellaceae;	570	0.00246043	0.0173002
Solicoccozyma	1851575	Eukaryota;Basidiomycota;Tremellomycetes;Filobasidiales;Piskurozymaceae;	563	0.00243021	0.0170877
Cladosporium	5498	Eukaryota;Ascomycota;Dothideomycetes;Capnodiales;Cladosporiaceae;	560	0.00241727	0.0169966
Tetrapisispora	113604	Eukaryota;Ascomycota;Saccharomycetes;Saccharomycetales;Saccharomycetaceae;	554	0.00239137	0.0168145
Hortaea	91942	Eukaryota;Ascomycota;Dothideomycetes;Dothideales;;	551	0.00237842	0.0167235
Fragosphaeria	95321	Eukaryota;Ascomycota;Sordariomycetes;Ophiostomatales;Ophiostomataceae;	547	0.00236115	0.0166021
Tricholoma	40144	Eukaryota;Basidiomycota;Agaricomycetes;Agaricales;Tricholomataceae;	546	0.00235683	0.0165717
Sarocladium	284134	Eukaryota;Ascomycota;Sordariomycetes;Hypocreales;;	531	0.00229209	0.0161165
Trichosporon	5552	Eukaryota;Basidiomycota;Tremellomycetes;Trichosporonales;Trichosporonaceae;	523	0.00225755	0.0158737
Thermothelomyces	1920207	Eukaryota;Ascomycota;Sordariomycetes;Sordariales;Chaetomiaceae;	519	0.00224029	0.0157522
Kretzschmaria	110525	Eukaryota;Ascomycota;Sordariomycetes;Xylariales;Xylariaceae;	506	0.00218417	0.0153577
Phyllosticta	121621	Eukaryota;Ascomycota;Dothideomycetes;Botryosphaeriales;Phyllostictaceae;	505	0.00217986	0.0153273
Nosema	27977	Eukaryota;Microsporidia;;;Nosematidae;	504	0.00217554	0.015297
Leptosphaeria	5021	Eukaryota;Ascomycota;Dothideomycetes;Pleosporales;Leptosphaeriaceae;	502	0.00216691	0.0152363
Pseudocercospora	131324	Eukaryota;Ascomycota;Dothideomycetes;Capnodiales;Mycosphaerellaceae;	492	0.00212374	0.0149328
Lachancea	300275	Eukaryota;Ascomycota;Saccharomycetes;Saccharomycetales;Saccharomycetaceae;	483	0.00208489	0.0146596
Cercospora	29002	Eukaryota;Ascomycota;Dothideomycetes;Capnodiales;Mycosphaerellaceae;	475	0.00205036	0.0144168
Lasiodiplodia	66739	Eukaryota;Ascomycota;Dothideomycetes;Botryosphaeriales;Botryosphaeriaceae;	460	0.00198561	0.0139615
Alloascoidea	1540230	Eukaryota;Ascomycota;Saccharomycetes;Saccharomycetales;Alloascoideaceae;	457	0.00197266	0.0138705
Capniomyces	4884	Eukaryota;Zoopagomycota;;Harpellales;Legeriomycetaceae;	457	0.00197266	0.0138705
Schizosaccharomyces	4895	Eukaryota;Ascomycota;Schizosaccharomycetes;Schizosaccharomycetales;Schizosaccharomycetaceae;	455	0.00196403	0.0138098
Falciphora	1609948	Eukaryota;Ascomycota;Sordariomycetes;Magnaporthales;Magnaporthaceae;	453	0.00195539	0.0137491
Ophiostoma	5159	Eukaryota;Ascomycota;Sordariomycetes;Ophiostomatales;Ophiostomataceae;	451	0.00194676	0.0136884
Chaetomium	5149	Eukaryota;Ascomycota;Sordariomycetes;Sordariales;Chaetomiaceae;	450	0.00194245	0.013658
Macrocystidia	182054	Eukaryota;Basidiomycota;Agaricomycetes;Agaricales;Tricholomataceae;	450	0.00194245	0.013658
Pneumocystis	4753	Eukaryota;Ascomycota;Pneumocystidomycetes;Pneumocystidales;Pneumocystidaceae;	450	0.00194245	0.013658
Rhodotorula	5533	Eukaryota;Basidiomycota;Microbotryomycetes;Sporidiobolales;Sporidiobolaceae;	446	0.00192518	0.0135366
Basipetospora	89486	Eukaryota;Ascomycota;Eurotiomycetes;Eurotiales;Aspergillaceae;	440	0.00189928	0.0133545
Kluyveromyces	4910	Eukaryota;Ascomycota;Saccharomycetes;Saccharomycetales;Saccharomycetaceae;	440	0.00189928	0.0133545
Rhizomucor	4838	Eukaryota;Mucoromycota;;Mucorales;Lichtheimiaceae;	436	0.00188201	0.0132331
Zancudomyces	1213188	Eukaryota;Zoopagomycota;;Harpellales;Legeriomycetaceae;	430	0.00185611	0.013051
Coprinopsis	184431	Eukaryota;Basidiomycota;Agaricomycetes;Agaricales;Psathyrellaceae;	428	0.00184748	0.0129903
Kwoniella	490731	Eukaryota;Basidiomycota;Tremellomycetes;Tremellales;Cryptococcaceae;	425	0.00183453	0.0128992
Knufia	430999	Eukaryota;Ascomycota;Eurotiomycetes;Chaetothyriales;Trichomeriaceae;	421	0.00181727	0.0127778
Byssochlamys	5092	Eukaryota;Ascomycota;Eurotiomycetes;Eurotiales;Thermoascaceae;	420	0.00181295	0.0127475
Lecanicillium	291363	Eukaryota;Ascomycota;Sordariomycetes;Hypocreales;Cordycipitaceae;	415	0.00179137	0.0125957
Magnaporthiopsis	1491576	Eukaryota;Ascomycota;Sordariomycetes;Magnaporthales;Magnaporthaceae;	410	0.00176978	0.012444
Davidsoniella	1580833	Eukaryota;Ascomycota;Sordariomycetes;Microascales;Ceratocystidaceae;	405	0.0017482	0.0122922
Aureobasidium	5579	Eukaryota;Ascomycota;Dothideomycetes;Dothideales;Saccotheciaceae;	401	0.00173093	0.0121708
Microbotryum	34416	Eukaryota;Basidiomycota;Microbotryomycetes;Microbotryales;Microbotryaceae;	395	0.00170504	0.0119887
Lecanosticta	687950	Eukaryota;Ascomycota;Dothideomycetes;Capnodiales;Mycosphaerellaceae;	394	0.00170072	0.0119584
Athelia	5309	Eukaryota;Basidiomycota;Agaricomycetes;Atheliales;Atheliaceae;	390	0.00168345	0.0118369
Entomophthora	34484	Eukaryota;Zoopagomycota;Entomophthoromycetes;Entomophthorales;Entomophthoraceae;	390	0.00168345	0.0118369
Leptographium	96312	Eukaryota;Ascomycota;Sordariomycetes;Ophiostomatales;Ophiostomataceae;	390	0.00168345	0.0118369
Alternaria	5598	Eukaryota;Ascomycota;Dothideomycetes;Pleosporales;Pleosporaceae;	388	0.00167482	0.0117762
Gliomastix	409227	Eukaryota;Ascomycota;Sordariomycetes;Hypocreales;Bionectriaceae;	384	0.00165755	0.0116548
Cenococcum	5569	Eukaryota;Ascomycota;Dothideomycetes;;Gloniaceae;	383	0.00165324	0.0116245
Moelleriella	511189	Eukaryota;Ascomycota;Sordariomycetes;Hypocreales;Clavicipitaceae;	383	0.00165324	0.0116245
Phialophora	5600	Eukaryota;Ascomycota;Eurotiomycetes;Chaetothyriales;Herpotrichiellaceae;	382	0.00164892	0.0115941
Stachybotrys	74721	Eukaryota;Ascomycota;Sordariomycetes;Hypocreales;Stachybotryaceae;	381	0.0016446	0.0115638
Elaphomyces	36046	Eukaryota;Ascomycota;Eurotiomycetes;Eurotiales;Elaphomycetaceae;	379	0.00163597	0.0115031
Ciborinia	38484	Eukaryota;Ascomycota;Leotiomycetes;Helotiales;Sclerotiniaceae;	378	0.00163165	0.0114727
Malassezia	55193	Eukaryota;Basidiomycota;Malasseziomycetes;Malasseziales;Malasseziaceae;	366	0.00157986	0.0111085
Sphaerobolus	68785	Eukaryota;Basidiomycota;Agaricomycetes;Geastrales;Sphaerobolaceae;	365	0.00157554	0.0110782
Xylona	1217823	Eukaryota;Ascomycota;Xylonomycetes;Xylonomycetales;Xylonomycetaceae;	360	0.00155396	0.0109264
Pyrenophora	5027	Eukaryota;Ascomycota;Dothideomycetes;Pleosporales;Pleosporaceae;	358	0.00154532	0.0108657
Naumovozyma	278028	Eukaryota;Ascomycota;Saccharomycetes;Saccharomycetales;Saccharomycetaceae;	352	0.00151942	0.0106836
Rutstroemia	38452	Eukaryota;Ascomycota;Leotiomycetes;Helotiales;Rutstroemiaceae;	350	0.00151079	0.0106229
Xeromyces	89490	Eukaryota;Ascomycota;Eurotiomycetes;Eurotiales;Aspergillaceae;	350	0.00151079	0.0106229
Pyrenochaeta	285810	Eukaryota;Ascomycota;Dothideomycetes;Pleosporales;Cucurbitariaceae;	348	0.00150216	0.0105622
Capronia	43220	Eukaryota;Ascomycota;Eurotiomycetes;Chaetothyriales;Herpotrichiellaceae;	339	0.00146331	0.010289
Epicoccum	104397	Eukaryota;Ascomycota;Dothideomycetes;Pleosporales;Didymellaceae;	339	0.00146331	0.010289
Homolaphlyctis	1142504	Eukaryota;Chytridiomycota;Chytridiomycetes;Rhizophydiales;;	334	0.00144173	0.0101373
Rasamsonia	1132856	Eukaryota;Ascomycota;Eurotiomycetes;Eurotiales;Trichocomaceae;	334	0.00144173	0.0101373
Sordaria	5146	Eukaryota;Ascomycota;Sordariomycetes;Sordariales;Sordariaceae;	326	0.00140719	0.00989448
Blumeria	34372	Eukaryota;Ascomycota;Leotiomycetes;Erysiphales;Erysiphaceae;	324	0.00139856	0.00983377
Ambrosiozyma	36917	Eukaryota;Ascomycota;Saccharomycetes;Saccharomycetales;;	322	0.00138993	0.00977307
Curvularia	5502	Eukaryota;Ascomycota;Dothideomycetes;Pleosporales;Pleosporaceae;	322	0.00138993	0.00977307
Anncaliia	311453	Eukaryota;Microsporidia;;;Tubulinosematidae;	320	0.00138129	0.00971237
Parasitella	35721	Eukaryota;Mucoromycota;;Mucorales;Mucoraceae;	320	0.00138129	0.00971237
Botryosphaeria	45132	Eukaryota;Ascomycota;Dothideomycetes;Botryosphaeriales;Botryosphaeriaceae;	316	0.00136403	0.00959096
Verruconis	1494215	Eukaryota;Ascomycota;Dothideomycetes;Venturiales;Sympoventuriaceae;	316	0.00136403	0.00959096
Anthracocystis	1392992	Eukaryota;Basidiomycota;Ustilaginomycetes;Ustilaginales;Ustilaginaceae;	315	0.00135971	0.00956061
Paxillus	5395	Eukaryota;Basidiomycota;Agaricomycetes;Boletales;Paxillaceae;	306	0.00132086	0.00928745
Amorphotheca	5100	Eukaryota;Ascomycota;Leotiomycetes;;Myxotrichaceae;	298	0.00128633	0.00904464
Didymobotryum	1635096	Eukaryota;Ascomycota;Sordariomycetes;;;	293	0.00126475	0.00889289
Thermoascus	5086	Eukaryota;Ascomycota;Eurotiomycetes;Eurotiales;Thermoascaceae;	290	0.0012518	0.00880183
Lepidopterella	561967	Eukaryota;Ascomycota;Dothideomycetes;Mytilinidiales;Argynnaceae;	288	0.00124316	0.00874113
Acremonium	159075	Eukaryota;Ascomycota;Sordariomycetes;Hypocreales;;	287	0.00123885	0.00871078
Endocarpon	364710	Eukaryota;Ascomycota;Eurotiomycetes;Verrucariales;Verrucariaceae;	285	0.00123022	0.00865008
Clohesyomyces	1231656	Eukaryota;Ascomycota;Dothideomycetes;Pleosporales;Lindgomycetaceae;	283	0.00122158	0.00858938
Umbelopsis	64561	Eukaryota;Mucoromycota;;Umbelopsidales;Umbelopsidaceae;	277	0.00119568	0.00840727
Vanderwaltozyma	374469	Eukaryota;Ascomycota;Saccharomycetes;Saccharomycetales;Saccharomycetaceae;	276	0.00119137	0.00837692
Brettanomyces	13366	Eukaryota;Ascomycota;Saccharomycetes;Saccharomycetales;Pichiaceae;	275	0.00118705	0.00834657
Corynespora	59585	Eukaryota;Ascomycota;Dothideomycetes;Pleosporales;Corynesporascaceae;	275	0.00118705	0.00834657
Helminthosporium	58127	Eukaryota;Ascomycota;Dothideomycetes;Pleosporales;Massarinaceae;	273	0.00117842	0.00828586
Podospora	5144	Eukaryota;Ascomycota;Sordariomycetes;Sordariales;Lasiosphaeriaceae;	271	0.00116978	0.00822516
Phaeomoniella	158045	Eukaryota;Ascomycota;Eurotiomycetes;Phaeomoniellales;;	269	0.00116115	0.00816446
Monascus	5097	Eukaryota;Ascomycota;Eurotiomycetes;Eurotiales;Aspergillaceae;	268	0.00115683	0.00813411
Ascosphaera	5104	Eukaryota;Ascomycota;Eurotiomycetes;Onygenales;Ascosphaeraceae;	266	0.0011482	0.00807341
Hirsutella	42367	Eukaryota;Ascomycota;Sordariomycetes;Hypocreales;Ophiocordycipitaceae;	265	0.00114388	0.00804305
Thielavia	35719	Eukaryota;Ascomycota;Sordariomycetes;Sordariales;Chaetomiaceae;	264	0.00113957	0.0080127
Neoscytalidium	463684	Eukaryota;Ascomycota;Dothideomycetes;Botryosphaeriales;Botryosphaeriaceae;	256	0.00110504	0.00776989
Dactylonectria	1620264	Eukaryota;Ascomycota;Sordariomycetes;Hypocreales;Nectriaceae;	249	0.00107482	0.00755744
Taphrina	5010	Eukaryota;Ascomycota;Taphrinomycetes;Taphrinales;Taphrinaceae;	246	0.00106187	0.00746638
Tolypocladium	29909	Eukaryota;Ascomycota;Sordariomycetes;Hypocreales;Ophiocordycipitaceae;	244	0.00105324	0.00740568
Golubevia	1904613	Eukaryota;Basidiomycota;Exobasidiomycetes;Golubeviales;Golubeviaceae;	235	0.00101439	0.00713252
Huntiella	1580853	Eukaryota;Ascomycota;Sordariomycetes;Microascales;Ceratocystidaceae;	235	0.00101439	0.00713252
Ascochyta	5453	Eukaryota;Ascomycota;Dothideomycetes;Pleosporales;Didymellaceae;	231	0.000997122	0.00701112
Moesziomyces	63261	Eukaryota;Basidiomycota;Ustilaginomycetes;Ustilaginales;Ustilaginaceae;	225	0.000971223	0.00682901
Scheffersomyces	766733	Eukaryota;Ascomycota;Saccharomycetes;Saccharomycetales;Debaryomycetaceae;	224	0.000966906	0.00679866
Starmerella	75735	Eukaryota;Ascomycota;Saccharomycetes;Saccharomycetales;;	222	0.000958273	0.00673796
Dothistroma	242508	Eukaryota;Ascomycota;Dothideomycetes;Capnodiales;Mycosphaerellaceae;	221	0.000953956	0.0067076
Scleroderma	68787	Eukaryota;Basidiomycota;Agaricomycetes;Boletales;Sclerodermataceae;	217	0.00093669	0.0065862
Allomyces	28581	Eukaryota;Blastocladiomycota;Blastocladiomycetes;Blastocladiales;Blastocladiaceae;	212	0.000915108	0.00643444
Cryptococcus	5206	Eukaryota;Basidiomycota;Tremellomycetes;Tremellales;Cryptococcaceae;	211	0.000910791	0.00640409
Phaeocryptopus	64359	Eukaryota;Ascomycota;Dothideomycetes;;;	211	0.000910791	0.00640409
Acidomyces	245561	Eukaryota;Ascomycota;Dothideomycetes;;;	210	0.000906474	0.00637374
Nannizzia	1915381	Eukaryota;Ascomycota;Eurotiomycetes;Onygenales;Arthrodermataceae;	207	0.000893525	0.00628269
Obba	1052683	Eukaryota;Basidiomycota;Agaricomycetes;Polyporales;Gelatoporiaceae;	207	0.000893525	0.00628269
Stemphylium	95729	Eukaryota;Ascomycota;Dothideomycetes;Pleosporales;Pleosporaceae;	207	0.000893525	0.00628269
Madurella	100815	Eukaryota;Ascomycota;Sordariomycetes;Sordariales;;	205	0.000884892	0.00622199
Microsporum	34392	Eukaryota;Ascomycota;Eurotiomycetes;Onygenales;Arthrodermataceae;	205	0.000884892	0.00622199
Termitomyces	71927	Eukaryota;Basidiomycota;Agaricomycetes;Agaricales;Lyophyllaceae;	205	0.000884892	0.00622199
Grosmannia	360145	Eukaryota;Ascomycota;Sordariomycetes;Ophiostomatales;Ophiostomataceae;	203	0.000876259	0.00616128
Suillus	5379	Eukaryota;Basidiomycota;Agaricomycetes;Boletales;Suillaceae;	200	0.000863309	0.00607023
Glonium	531859	Eukaryota;Ascomycota;Dothideomycetes;;Gloniaceae;	199	0.000858992	0.00603988
Preussia	265084	Eukaryota;Ascomycota;Dothideomycetes;Pleosporales;Sporormiaceae;	199	0.000858992	0.00603988
Mitosporidium	1633384	Eukaryota;Microsporidia;;;;	197	0.000850359	0.00597918
Ceratocystiopsis	5153	Eukaryota;Ascomycota;Sordariomycetes;Ophiostomatales;Ophiostomataceae;	196	0.000846043	0.00594883
Hyphopichia	507510	Eukaryota;Ascomycota;Saccharomycetes;Saccharomycetales;Debaryomycetaceae;	196	0.000846043	0.00594883
Gymnopus	93827	Eukaryota;Basidiomycota;Agaricomycetes;Agaricales;Omphalotaceae;	195	0.000841726	0.00591847
Rachicladosporium	470018	Eukaryota;Ascomycota;Dothideomycetes;Capnodiales;Cladosporiaceae;	189	0.000815827	0.00573637
Pleurotus	5320	Eukaryota;Basidiomycota;Agaricomycetes;Agaricales;Pleurotaceae;	185	0.000798561	0.00561496
Ochroconis	227045	Eukaryota;Ascomycota;Dothideomycetes;Venturiales;Sympoventuriaceae;	183	0.000789928	0.00555426
Ramichloridium	37937	Eukaryota;Ascomycota;Dothideomycetes;Capnodiales;Dissoconiaceae;	181	0.000781295	0.00549356
Candida	5475	Eukaryota;Ascomycota;Saccharomycetes;Saccharomycetales;;	176	0.000759712	0.0053418
Zygosaccharomyces	4953	Eukaryota;Ascomycota;Saccharomycetes;Saccharomycetales;Saccharomycetaceae;	176	0.000759712	0.0053418
Ophidiomyces	1387562	Eukaryota;Ascomycota;Eurotiomycetes;Onygenales;Onygenaceae;	173	0.000746762	0.00525075
Nigrograna	1234310	Eukaryota;Ascomycota;Dothideomycetes;Pleosporales;Nigrogranaceae;	166	0.000716546	0.00503829
Enterocytozoon	27971	Eukaryota;Microsporidia;;;Enterocytozoonidae;	165	0.00071223	0.00500794
Passalora	131316	Eukaryota;Ascomycota;Dothideomycetes;Capnodiales;Mycosphaerellaceae;	165	0.00071223	0.00500794
Reticulascus	1028406	Eukaryota;Ascomycota;Sordariomycetes;Glomerellales;Reticulascaceae;	165	0.00071223	0.00500794
Armillaria	47424	Eukaryota;Basidiomycota;Agaricomycetes;Agaricales;Physalacriaceae;	160	0.000690647	0.00485618
Rhytidhysteron	37884	Eukaryota;Ascomycota;Dothideomycetes;Hysteriales;Hysteriaceae;	160	0.000690647	0.00485618
Byssoonygena	166111	Eukaryota;Ascomycota;Eurotiomycetes;Onygenales;Onygenaceae;	155	0.000669064	0.00470443
Sugiyamaella	410829	Eukaryota;Ascomycota;Saccharomycetes;Saccharomycetales;Trichomonascaceae;	155	0.000669064	0.00470443
Calycina	186310	Eukaryota;Ascomycota;Leotiomycetes;Helotiales;Hyaloscyphaceae;	154	0.000664748	0.00467408
Neofusicoccum	407951	Eukaryota;Ascomycota;Dothideomycetes;Botryosphaeriales;Botryosphaeriaceae;	154	0.000664748	0.00467408
Galactomyces	27316	Eukaryota;Ascomycota;Saccharomycetes;Saccharomycetales;Dipodascaceae;	153	0.000660431	0.00464373
Rhinocladiella	5587	Eukaryota;Ascomycota;Eurotiomycetes;Chaetothyriales;Herpotrichiellaceae;	152	0.000656115	0.00461337
Thermomyces	5540	Eukaryota;Ascomycota;Eurotiomycetes;Eurotiales;Trichocomaceae;	150	0.000647482	0.00455267
Cyphellophora	226991	Eukaryota;Ascomycota;Eurotiomycetes;Chaetothyriales;Cyphellophoraceae;	149	0.000643165	0.00452232
Pisolithus	37467	Eukaryota;Basidiomycota;Agaricomycetes;Boletales;Pisolithaceae;	149	0.000643165	0.00452232
Ganoderma	5314	Eukaryota;Basidiomycota;Agaricomycetes;Polyporales;Polyporaceae;	147	0.000634532	0.00446162
Coniosporium	1955842	Eukaryota;Ascomycota;Dothideomycetes;;;	146	0.000630216	0.00443127
Cryomyces	329878	Eukaryota;Ascomycota;Dothideomycetes;;;	145	0.000625899	0.00440092
Moniliophthora	221102	Eukaryota;Basidiomycota;Agaricomycetes;Agaricales;Marasmiaceae;	145	0.000625899	0.00440092
Crepidotus	104351	Eukaryota;Basidiomycota;Agaricomycetes;Agaricales;Crepidotaceae;	143	0.000617266	0.00434021
Cyberlindnera	604195	Eukaryota;Ascomycota;Saccharomycetes;Saccharomycetales;Phaffomycetaceae;	143	0.000617266	0.00434021
Hysterium	100026	Eukaryota;Ascomycota;Dothideomycetes;Hysteriales;Hysteriaceae;	142	0.000612949	0.00430986
Ascocoryne	139060	Eukaryota;Ascomycota;Leotiomycetes;Helotiales;Helotiaceae;	140	0.000604316	0.00424916
Clonostachys	110564	Eukaryota;Ascomycota;Sordariomycetes;Hypocreales;Bionectriaceae;	139	0.0006	0.00421881
Ilyonectria	1079112	Eukaryota;Ascomycota;Sordariomycetes;Hypocreales;Nectriaceae;	139	0.0006	0.00421881
Phanerochaete	5305	Eukaryota;Basidiomycota;Agaricomycetes;Polyporales;Phanerochaetaceae;	139	0.0006	0.00421881
Graphilbum	1611036	Eukaryota;Ascomycota;Sordariomycetes;Ophiostomatales;Ophiostomataceae;	137	0.000591367	0.00415811
Baudoinia	483074	Eukaryota;Ascomycota;Dothideomycetes;Capnodiales;Teratosphaeriaceae;	136	0.00058705	0.00412776
Shiraia	224419	Eukaryota;Ascomycota;Dothideomycetes;Pleosporales;;	136	0.00058705	0.00412776
Phaeoacremonium	65412	Eukaryota;Ascomycota;Sordariomycetes;Togniniales;Togniniaceae;	135	0.000582734	0.00409741
Nadsonia	45785	Eukaryota;Ascomycota;Saccharomycetes;Saccharomycetales;;	133	0.0005741	0.0040367
Tremella	105767	Eukaryota;Basidiomycota;Tremellomycetes;Tremellales;Tremellaceae;	133	0.0005741	0.0040367
Millerozyma	766502	Eukaryota;Ascomycota;Saccharomycetes;Saccharomycetales;Debaryomycetaceae;	130	0.000561151	0.00394565
Fomitiporia	167346	Eukaryota;Basidiomycota;Agaricomycetes;Hymenochaetales;Hymenochaetaceae;	129	0.000556834	0.0039153
Microdochium	67608	Eukaryota;Ascomycota;Sordariomycetes;Xylariales;Microdochiaceae;	129	0.000556834	0.0039153
Peltaster	286660	Eukaryota;Ascomycota;Dothideomycetes;;;	129	0.000556834	0.0039153
Neonectria	140106	Eukaryota;Ascomycota;Sordariomycetes;Hypocreales;Nectriaceae;	125	0.000539568	0.00379389
Gonapodya	109944	Eukaryota;Chytridiomycota;Monoblepharidomycetes;Monoblepharidales;Gonapodyaceae;	121	0.000522302	0.00367249
Lepista	64652	Eukaryota;Basidiomycota;Agaricomycetes;Agaricales;Tricholomataceae;	121	0.000522302	0.00367249
Leptoxyphium	5473	Eukaryota;Ascomycota;Dothideomycetes;Capnodiales;Capnodiaceae;	121	0.000522302	0.00367249
Ramalina	56479	Eukaryota;Ascomycota;Lecanoromycetes;Lecanorales;Ramalinaceae;	121	0.000522302	0.00367249
Paraphaeosphaeria	125369	Eukaryota;Ascomycota;Dothideomycetes;Pleosporales;Didymosphaeriaceae;	120	0.000517985	0.00364214
Purpureocillium	1052105	Eukaryota;Ascomycota;Sordariomycetes;Hypocreales;Ophiocordycipitaceae;	120	0.000517985	0.00364214
Thermomucor	101120	Eukaryota;Mucoromycota;;Mucorales;Lichtheimiaceae;	119	0.000513669	0.00361179
Tulasnella	5240	Eukaryota;Basidiomycota;Agaricomycetes;Cantharellales;Tulasnellaceae;	119	0.000513669	0.00361179
Beverwykella	409206	Eukaryota;Ascomycota;Dothideomycetes;Pleosporales;Melanommataceae;	118	0.000509352	0.00358144
Cairneyella	1802956	Eukaryota;Ascomycota;Leotiomycetes;Helotiales;Helotiaceae;	118	0.000509352	0.00358144
Ceraceosorus	401624	Eukaryota;Basidiomycota;Exobasidiomycetes;Ceraceosorales;Ceraceosoraceae;	115	0.000496403	0.00349038
Oidiodendron	78141	Eukaryota;Ascomycota;Leotiomycetes;;Myxotrichaceae;	115	0.000496403	0.00349038
Chrysosporium	40411	Eukaryota;Ascomycota;Eurotiomycetes;Onygenales;;	114	0.000492086	0.00346003
Coniochaeta	79808	Eukaryota;Ascomycota;Sordariomycetes;Coniochaetales;Coniochaetaceae;	110	0.00047482	0.00333863
Drechmeria	98402	Eukaryota;Ascomycota;Sordariomycetes;Hypocreales;Ophiocordycipitaceae;	110	0.00047482	0.00333863
Rhizoclosmatium	109967	Eukaryota;Chytridiomycota;Chytridiomycetes;Chytridiales;Chytriomycetaceae;	109	0.000470503	0.00330828
Wickerhamomyces	599737	Eukaryota;Ascomycota;Saccharomycetes;Saccharomycetales;Phaffomycetaceae;	109	0.000470503	0.00330828
Rhizophlyctis	64515	Eukaryota;Chytridiomycota;Chytridiomycetes;Rhizophlyctidales;Rhizophlyctidaceae;	107	0.00046187	0.00324757
Symbiotaphrina	40219	Eukaryota;Ascomycota;Xylonomycetes;Xylonomycetales;;	106	0.000457554	0.00321722
Uncinocarpus	33187	Eukaryota;Ascomycota;Eurotiomycetes;Onygenales;Onygenaceae;	106	0.000457554	0.00321722
Spizellomyces	4815	Eukaryota;Chytridiomycota;Chytridiomycetes;Spizellomycetales;Spizellomycetaceae;	104	0.000448921	0.00315652
Phoma	37463	Eukaryota;Ascomycota;Dothideomycetes;Pleosporales;Didymellaceae;	103	0.000444604	0.00312617
Stagonosporopsis	749880	Eukaryota;Ascomycota;Dothideomycetes;Pleosporales;Didymellaceae;	103	0.000444604	0.00312617
Lipomyces	29828	Eukaryota;Ascomycota;Saccharomycetes;Saccharomycetales;Lipomycetaceae;	102	0.000440288	0.00309582
Eremothecium	33170	Eukaryota;Ascomycota;Saccharomycetes;Saccharomycetales;Saccharomycetaceae;	101	0.000435971	0.00306547
Phellinus	40470	Eukaryota;Basidiomycota;Agaricomycetes;Hymenochaetales;Hymenochaetaceae;	101	0.000435971	0.00306547
Onygena	45432	Eukaryota;Ascomycota;Eurotiomycetes;Onygenales;Onygenaceae;	99	0.000427338	0.00300476
Cryptococcus	106841	Eukaryota;Basidiomycota;Tremellomycetes;Trichosporonales;Trichosporonaceae;	98	0.000423021	0.00297441
Auricularia	5230	Eukaryota;Basidiomycota;Agaricomycetes;Auriculariales;Auriculariaceae;	96	0.000414388	0.00291371
Pochonia	243023	Eukaryota;Ascomycota;Sordariomycetes;Hypocreales;Clavicipitaceae;	96	0.000414388	0.00291371
Torrubiella	475080	Eukaryota;Ascomycota;Sordariomycetes;Hypocreales;Clavicipitaceae;	95	0.000410072	0.00288336
Yamadazyma	766765	Eukaryota;Ascomycota;Saccharomycetes;Saccharomycetales;Debaryomycetaceae;	93	0.000401439	0.00282266
Naematelia	1910899	Eukaryota;Basidiomycota;Tremellomycetes;Tremellales;Naemateliaceae;	90	0.000388489	0.0027316
Spraguea	51540	Eukaryota;Microsporidia;;;Spraguidae;	90	0.000388489	0.0027316
Pseudomassariella	1812772	Eukaryota;Ascomycota;Sordariomycetes;Xylariales;Pseudomassariaceae;	87	0.000375539	0.00264055
Rhizoctonia	1322061	Eukaryota;Basidiomycota;Agaricomycetes;Cantharellales;Ceratobasidiaceae;	87	0.000375539	0.00264055
Hepatospora	1081667	Eukaryota;Microsporidia;;;Enterocytozoonidae;	86	0.000371223	0.0026102
Vanrija	1851468	Eukaryota;Basidiomycota;Tremellomycetes;Trichosporonales;Trichosporonaceae;	86	0.000371223	0.0026102
Drechslerella	314126	Eukaryota;Ascomycota;Orbiliomycetes;Orbiliales;Orbiliaceae;	80	0.000345324	0.00242809
Lyophyllum	47720	Eukaryota;Basidiomycota;Agaricomycetes;Agaricales;Lyophyllaceae;	80	0.000345324	0.00242809
Calocera	29888	Eukaryota;Basidiomycota;Dacrymycetes;Dacrymycetales;Dacrymycetaceae;	76	0.000328057	0.00230669
Debaryomyces	4958	Eukaryota;Ascomycota;Saccharomycetes;Saccharomycetales;Debaryomycetaceae;	76	0.000328057	0.00230669
Glarea	101851	Eukaryota;Ascomycota;Leotiomycetes;Helotiales;Helotiaceae;	76	0.000328057	0.00230669
Heterobasidion	13562	Eukaryota;Basidiomycota;Agaricomycetes;Russulales;Bondarzewiaceae;	76	0.000328057	0.00230669
Laccaria	29882	Eukaryota;Basidiomycota;Agaricomycetes;Agaricales;Tricholomataceae;	76	0.000328057	0.00230669
Parastagonospora	1351751	Eukaryota;Ascomycota;Dothideomycetes;Pleosporales;Phaeosphaeriaceae;	76	0.000328057	0.00230669
Catenaria	109875	Eukaryota;Blastocladiomycota;Blastocladiomycetes;Blastocladiales;Catenariaceae;	75	0.000323741	0.00227634
Hypsizygus	39965	Eukaryota;Basidiomycota;Agaricomycetes;Agaricales;Lyophyllaceae;	74	0.000319424	0.00224599
Leucosporidium	5277	Eukaryota;Basidiomycota;Microbotryomycetes;Leucosporidiales;Leucosporidiaceae;	72	0.000310791	0.00218528
Stagonospora	54788	Eukaryota;Ascomycota;Dothideomycetes;Pleosporales;Massarinaceae;	72	0.000310791	0.00218528
Paraphoma	798070	Eukaryota;Ascomycota;Dothideomycetes;Pleosporales;Phaeosphaeriaceae;	71	0.000306475	0.00215493
Albophoma	1635094	Eukaryota;Ascomycota;Sordariomycetes;;;	69	0.000297842	0.00209423
Meyerozyma	766728	Eukaryota;Ascomycota;Saccharomycetes;Saccharomycetales;Debaryomycetaceae;	69	0.000297842	0.00209423
Rozella	276836	Eukaryota;Cryptomycota;;;;	67	0.000289209	0.00203353
Cystobasidium	203525	Eukaryota;Basidiomycota;Cystobasidiomycetes;Cystobasidiales;Cystobasidiaceae;	66	0.000284892	0.00200318
Erythrobasidium	5413	Eukaryota;Basidiomycota;Cystobasidiomycetes;Erythrobasidiales;Erythrobasidiaceae;	65	0.000280575	0.00197282
Dioszegia	165440	Eukaryota;Basidiomycota;Tremellomycetes;Tremellales;Bulleribasidiaceae;	62	0.000267626	0.00188177
Lignosus	483019	Eukaryota;Basidiomycota;Agaricomycetes;Polyporales;Polyporaceae;	62	0.000267626	0.00188177
Lentinus	5357	Eukaryota;Basidiomycota;Agaricomycetes;Polyporales;Polyporaceae;	60	0.000258993	0.00182107
Fibularhizoctonia	56747	Eukaryota;Basidiomycota;Agaricomycetes;Atheliales;Atheliaceae;	57	0.000246043	0.00173002
Ophiognomonia	494041	Eukaryota;Ascomycota;Sordariomycetes;Diaporthales;Gnomoniaceae;	57	0.000246043	0.00173002
Sporopachydermia	45793	Eukaryota;Ascomycota;Saccharomycetes;Saccharomycetales;Dipodascaceae;	57	0.000246043	0.00173002
Botryobasidium	68793	Eukaryota;Basidiomycota;Agaricomycetes;Cantharellales;Botryobasidiaceae;	56	0.000241727	0.00169966
Fistulina	40456	Eukaryota;Basidiomycota;Agaricomycetes;Agaricales;Fistulinaceae;	56	0.000241727	0.00169966
Kuraishia	317045	Eukaryota;Ascomycota;Saccharomycetes;Saccharomycetales;;	56	0.000241727	0.00169966
Grammothele	139412	Eukaryota;Basidiomycota;Agaricomycetes;Polyporales;Polyporaceae;	55	0.00023741	0.00166931
Komagataella	460517	Eukaryota;Ascomycota;Saccharomycetes;Saccharomycetales;Phaffomycetaceae;	55	0.00023741	0.00166931
Torulaspora	4948	Eukaryota;Ascomycota;Saccharomycetes;Saccharomycetales;Saccharomycetaceae;	54	0.000233093	0.00163896
Xanthophyllomyces	1851554	Eukaryota;Basidiomycota;Tremellomycetes;Cystofilobasidiales;Mrakiaceae;	54	0.000233093	0.00163896
Phaffia	107449	Eukaryota;Basidiomycota;Tremellomycetes;Cystofilobasidiales;Mrakiaceae;	53	0.000228777	0.00160861
Wallemia	148959	Eukaryota;Basidiomycota;Wallemiomycetes;Wallemiales;;	53	0.000228777	0.00160861
Postia	83235	Eukaryota;Basidiomycota;Agaricomycetes;Polyporales;Dacryobolaceae;	52	0.00022446	0.00157826
Salmacisia	1905277	Eukaryota;Basidiomycota;Exobasidiomycetes;Tilletiales;Tilletiaceae;	52	0.00022446	0.00157826
Acremonium	1036680	Eukaryota;Ascomycota;Sordariomycetes;Glomerellales;Plectosphaerellaceae;	51	0.000220144	0.00154791
Kockovaella	4998	Eukaryota;Basidiomycota;Tremellomycetes;Tremellales;Cuniculitremaceae;	51	0.000220144	0.00154791
Tortispora	1540147	Eukaryota;Ascomycota;Saccharomycetes;Saccharomycetales;Trigonopsidaceae;	51	0.000220144	0.00154791
Fomitopsis	34474	Eukaryota;Basidiomycota;Agaricomycetes;Polyporales;Fomitopsidaceae;	50	0.000215827	0.00151756
Hamiltosporidium	1176354	Eukaryota;Microsporidia;;;Dubosqiidae;	50	0.000215827	0.00151756
Punctularia	133746	Eukaryota;Basidiomycota;Agaricomycetes;Corticiales;Punctulariaceae;	50	0.000215827	0.00151756
Wolfiporia	81055	Eukaryota;Basidiomycota;Agaricomycetes;Polyporales;Laetiporaceae;	50	0.000215827	0.00151756
Serendipita	358905	Eukaryota;Basidiomycota;Agaricomycetes;Sebacinales;Serendipitaceae;	49	0.000211511	0.00148721
Volvariella	36658	Eukaryota;Basidiomycota;Agaricomycetes;Agaricales;Pluteaceae;	49	0.000211511	0.00148721
Rhizopogon	5375	Eukaryota;Basidiomycota;Agaricomycetes;Boletales;Rhizopogonaceae;	48	0.000207194	0.00145686
Bifiguratus	2026842	Eukaryota;Mucoromycota;;Endogonales;;	46	0.000198561	0.00139615
Stereum	5644	Eukaryota;Basidiomycota;Agaricomycetes;Russulales;Stereaceae;	46	0.000198561	0.00139615
Linderina	4867	Eukaryota;Zoopagomycota;;Kickxellales;Kickxellaceae;	45	0.000194245	0.0013658
Serpula	80744	Eukaryota;Basidiomycota;Agaricomycetes;Boletales;Serpulaceae;	45	0.000194245	0.0013658
Sistotremastrum	139133	Eukaryota;Basidiomycota;Agaricomycetes;Trechisporales;Hydnodontaceae;	45	0.000194245	0.0013658
Taiwanofungus	320360	Eukaryota;Basidiomycota;Agaricomycetes;Polyporales;;	41	0.000176978	0.0012444
Hebeloma	34453	Eukaryota;Basidiomycota;Agaricomycetes;Agaricales;Cortinariaceae;	40	0.000172662	0.00121405
Tsuchiyaea	5618	Eukaryota;Basidiomycota;Tremellomycetes;Tremellales;Cryptococcaceae;	40	0.000172662	0.00121405
Agaricus	5340	Eukaryota;Basidiomycota;Agaricomycetes;Agaricales;Agaricaceae;	39	0.000168345	0.00118369
Dacryopinax	139276	Eukaryota;Basidiomycota;Dacrymycetes;Dacrymycetales;Dacrymycetaceae;	39	0.000168345	0.00118369
Papiliotrema	189450	Eukaryota;Basidiomycota;Tremellomycetes;Tremellales;Rhynchogastremataceae;	38	0.000164029	0.00115334
Phaeotremella	1905114	Eukaryota;Basidiomycota;Tremellomycetes;Tremellales;Phaeotremellaceae;	38	0.000164029	0.00115334
Sanghuangporus	1659840	Eukaryota;Basidiomycota;Agaricomycetes;Hymenochaetales;Hymenochaetaceae;	38	0.000164029	0.00115334
Babjeviella	766748	Eukaryota;Ascomycota;Saccharomycetes;Saccharomycetales;Debaryomycetaceae;	37	0.000159712	0.00112299
Nematocida	586132	Eukaryota;Microsporidia;;;;	37	0.000159712	0.00112299
Phlebopus	150793	Eukaryota;Basidiomycota;Agaricomycetes;Boletales;Boletinellaceae;	37	0.000159712	0.00112299
Wickerhamiella	45787	Eukaryota;Ascomycota;Saccharomycetes;Saccharomycetales;Trichomonascaceae;	34	0.000146763	0.00103194
Hydnomerulius	388829	Eukaryota;Basidiomycota;Agaricomycetes;Boletales;Paxillaceae;	33	0.000142446	0.00100159
Enterospora	1081670	Eukaryota;Microsporidia;;;Enterocytozoonidae;	32	0.000138129	0.000971237
Geotrichum	43987	Eukaryota;Ascomycota;Saccharomycetes;Saccharomycetales;Dipodascaceae;	32	0.000138129	0.000971237
Lentinula	5352	Eukaryota;Basidiomycota;Agaricomycetes;Agaricales;Omphalotaceae;	32	0.000138129	0.000971237
Polyporus	5637	Eukaryota;Basidiomycota;Agaricomycetes;Polyporales;Polyporaceae;	32	0.000138129	0.000971237
Tilletiaria	5280	Eukaryota;Basidiomycota;Exobasidiomycetes;Georgefischeriales;Tilletiariaceae;	32	0.000138129	0.000971237
Galerina	109632	Eukaryota;Basidiomycota;Agaricomycetes;Agaricales;Strophariaceae;	31	0.000133813	0.000940886
Wickerhamia	45789	Eukaryota;Ascomycota;Saccharomycetes;Saccharomycetales;Debaryomycetaceae;	31	0.000133813	0.000940886
Basidioascus	1230397	Eukaryota;Basidiomycota;Geminibasidiomycetes;Geminibasidiales;Geminibasidiaceae;	29	0.00012518	0.000880183
Grifola	5626	Eukaryota;Basidiomycota;Agaricomycetes;Polyporales;Grifolaceae;	29	0.00012518	0.000880183
Irpex	5318	Eukaryota;Basidiomycota;Agaricomycetes;Polyporales;Irpicaceae;	29	0.00012518	0.000880183
Gelatoporia	98757	Eukaryota;Basidiomycota;Agaricomycetes;Polyporales;Gelatoporiaceae;	28	0.000120863	0.000849832
Filobasidium	5209	Eukaryota;Basidiomycota;Tremellomycetes;Filobasidiales;Filobasidiaceae;	27	0.000116547	0.000819481
Naganishia	1851509	Eukaryota;Basidiomycota;Tremellomycetes;Filobasidiales;Filobasidiaceae;	27	0.000116547	0.000819481
Priceomyces	766759	Eukaryota;Ascomycota;Saccharomycetes;Saccharomycetales;Debaryomycetaceae;	27	0.000116547	0.000819481
Dentipellis	154746	Eukaryota;Basidiomycota;Agaricomycetes;Russulales;Hericiaceae;	26	0.00011223	0.00078913
Fibroporia	599838	Eukaryota;Basidiomycota;Agaricomycetes;Polyporales;;	26	0.00011223	0.00078913
Omphalotus	71962	Eukaryota;Basidiomycota;Agaricomycetes;Agaricales;Omphalotaceae;	26	0.00011223	0.00078913
Plicaturopsis	139389	Eukaryota;Basidiomycota;Agaricomycetes;Amylocorticiales;Amylocorticiaceae;	26	0.00011223	0.00078913
Schizopora	1213737	Eukaryota;Basidiomycota;Agaricomycetes;Hymenochaetales;Schizoporaceae;	26	0.00011223	0.00078913
Peniophora	40463	Eukaryota;Basidiomycota;Agaricomycetes;Russulales;Peniophoraceae;	25	0.000107914	0.000758779
Exidia	5218	Eukaryota;Basidiomycota;Agaricomycetes;Auriculariales;Exidiaceae;	24	0.000103597	0.000728428
Phlebiopsis	82309	Eukaryota;Basidiomycota;Agaricomycetes;Polyporales;Phanerochaetaceae;	24	0.000103597	0.000728428
Schizophyllum	5333	Eukaryota;Basidiomycota;Agaricomycetes;Agaricales;Schizophyllaceae;	24	0.000103597	0.000728428
Mycena	41247	Eukaryota;Basidiomycota;Agaricomycetes;Agaricales;Mycenaceae;	23	9.93e-05	0.000698076
Coniophora	80635	Eukaryota;Basidiomycota;Agaricomycetes;Boletales;Coniophoraceae;	22	9.5e-05	0.000667725
Protomyces	27331	Eukaryota;Ascomycota;Taphrinomycetes;Taphrinales;Protomycetaceae;	22	9.5e-05	0.000667725
Pseudoloma	146865	Eukaryota;Microsporidia;;;;	22	9.5e-05	0.000667725
Holtermannia	71781	Eukaryota;Basidiomycota;Tremellomycetes;Holtermanniales;;	20	8.63e-05	0.000607023
Kalmanozyma	1804794	Eukaryota;Basidiomycota;Ustilaginomycetes;Ustilaginales;Ustilaginaceae;	20	8.63e-05	0.000607023
Neolecta	29825	Eukaryota;Ascomycota;Neolectomycetes;Neolectales;Neolectaceae;	20	8.63e-05	0.000607023
Cystobasidiopsis	643909	Eukaryota;Basidiomycota;Agaricostilbomycetes;Agaricostilbales;Chionosphaeraceae;	19	8.2e-05	0.000576672
Saitoella	5605	Eukaryota;Ascomycota;;;;	19	8.2e-05	0.000576672
Bullera	4970	Eukaryota;Basidiomycota;Tremellomycetes;Tremellales;Bulleraceae;	18	7.77e-05	0.000546321
Limonomyces	228942	Eukaryota;Basidiomycota;Agaricomycetes;Corticiales;Corticiaceae;	18	7.77e-05	0.000546321
Neolentinus	38797	Eukaryota;Basidiomycota;Agaricomycetes;Gloeophyllales;Gloeophyllaceae;	18	7.77e-05	0.000546321
Holtermanniella	983939	Eukaryota;Basidiomycota;Tremellomycetes;Holtermanniales;;	17	7.34e-05	0.00051597
Flammulina	38944	Eukaryota;Basidiomycota;Agaricomycetes;Agaricales;Physalacriaceae;	15	6.47e-05	0.000455267
Jaapia	202696	Eukaryota;Basidiomycota;Agaricomycetes;Jaapiales;Jaapiaceae;	15	6.47e-05	0.000455267
Mixia	34348	Eukaryota;Basidiomycota;Mixiomycetes;Mixiales;Mixiaceae;	15	6.47e-05	0.000455267
Nakazawaea	460521	Eukaryota;Ascomycota;Saccharomycetes;Saccharomycetales;Pichiaceae;	14	6.04e-05	0.000424916
Dichomitus	114154	Eukaryota;Basidiomycota;Agaricomycetes;Polyporales;Polyporaceae;	13	5.61e-05	0.000394565
Phlebia	5307	Eukaryota;Basidiomycota;Agaricomycetes;Polyporales;Meruliaceae;	11	4.75e-05	0.000333863
Laetiporus	5629	Eukaryota;Basidiomycota;Agaricomycetes;Polyporales;Laetiporaceae;	10	4.32e-05	0.000303512
Synchytrium	286114	Eukaryota;Chytridiomycota;Chytridiomycetes;;Synchytriaceae;	10	4.32e-05	0.000303512
Hypholoma	71944	Eukaryota;Basidiomycota;Agaricomycetes;Agaricales;Strophariaceae;	9	3.88e-05	0.00027316
Gloeophyllum	40443	Eukaryota;Basidiomycota;Agaricomycetes;Gloeophyllales;Gloeophyllaceae;	6	2.59e-05	0.000182107
Encephalitozoon	6033	Eukaryota;Microsporidia;;;Unikaryonidae;	5	2.16e-05	0.000151756
Amphiamblys	1866960	Eukaryota;Microsporidia;;;Amphiacanthidae;	3	1.29e-05	9.11e-05
Cylindrobasidium	139105	Eukaryota;Basidiomycota;Agaricomycetes;Agaricales;Physalacriaceae;	3	1.29e-05	9.11e-05
Vavraia	35235	Eukaryota;Microsporidia;;;Pleistophoridae;	3	1.29e-05	9.11e-05
Ordospora	174684	Eukaryota;Microsporidia;;;Ordosporidae;	2	8.63e-06	6.07e-05
Vittaforma	42398	Eukaryota;Microsporidia;;;Nosematidae;	2	8.63e-06	6.07e-05
