# Supplementary material for: An Integrative View of the Phyllosphere Mycobiome of Native Rubber Trees in the Brazilian Amazon
Source: J Fungi (Basel). 2022 Apr 6;8(4):373. doi: 10.3390/jof8040373 (PMC9025378; doi:10.3390/jof8040373)
Supplement: Supplementary file 1 [file jof-08-00373-s001.zip › TableS3.xlsx]

## Sheet: Sheet1
Contig77_76	222	MH875063.1	5e-79	Fusarium lyarnte strain CBS 125536 large subunit ribosomal RNA gene, partial sequence
Lineage	e-value	ID NCBI	Organism Name	number of contigs
Eukaryota; Fungi; Dikarya; Ascomycota; Pezizomycotina; Sordariomycetes; Hypocreomycetidae; Hypocreales; Clavicipitaceae; Claviceps	3e-23	CCE34895.1	Claviceps purpurea 20.1	1
Eukaryota; Fungi; Dikarya; Basidiomycota; Agaricomycotina; Agaricomycetes; Polyporales; Gelatoporiaceae; Gelatoporia	7e-07	EMD30513.1	Gelatoporia subvermispora B	1
Eukaryota; Fungi; Dikarya; Ascomycota; Taphrinomycotina; Taphrinomycotina incertae sedis; Saitoella	< 1e-15	GAO47202.1	Saitoella complicata NRRL Y-17804	2
Eukaryota; Fungi; Chytridiomycota; Chytridiomycetes; Rhizophydiales; Rhizophydiales incertae sedis; Batrachochytrium	1e-06	OAJ38607.1	Batrachochytrium dendrobatidis JEL423	1
Eukaryota; Fungi; Dikarya; Ascomycota; Pezizomycotina; Sordariomycetes; Hypocreomycetidae; Hypocreales; Nectriaceae; Fusarium	6e-05	OBS29419.1	Fusarium poae	1
Eukaryota; Fungi; Dikarya; Basidiomycota; Agaricomycotina; Agaricomycetes; Polyporales; Grifolaceae; Grifola	2e-08	OBZ62714.1	Grifola frondosa	1
Eukaryota; Fungi; Dikarya; Ascomycota; Pezizomycotina; Sordariomycetes; Hypocreomycetidae; Glomerellales; Glomerellaceae; Colletotrichum	7e-12	OHW89538.1	Colletotrichum incanum	1
Eukaryota; Fungi; Dikarya; Ascomycota; Pezizomycotina; Sordariomycetes; Sordariomycetidae; Sordariales; Chaetomiaceae; Thermothelomyces	<2e-6	XP_003666598.1	Thermothelomyces thermophila ATCC 42464	2
Eukaryota; Fungi; Dikarya; Ascomycota; Pezizomycotina; Dothideomycetes; Dothideomycetidae; Capnodiales; Teratosphaeriaceae; Baudoinia	3e-09	XP_007682036.1	Baudoinia panamericana UAMH 10762	1
Eukaryota; Fungi; Dikarya; Ascomycota; Pezizomycotina; Sordariomycetes; Hypocreomycetidae; Glomerellales; Glomerellaceae; Colletotrichum	7e-16	XP_008100879.1	Colletotrichum graminicola M1.001	1
Eukaryota; Fungi; Dikarya; Ascomycota; Pezizomycotina; Sordariomycetes; Hypocreomycetidae; Hypocreales; Hypocreaceae; Trichoderma	8e-06	XP_013946542.1	Trichoderma atroviride IMI 206040	1
Eukaryota; Fungi; Dikarya; Ascomycota; Pezizomycotina; Sordariomycetes; Hypocreomycetidae; Hypocreales; Hypocreaceae; Trichoderma	< 2e-9	XP_013955650.1	Trichoderma virens Gv29-8	3
Eukaryota; Fungi; Dikarya; Ascomycota; Pezizomycotina; Sordariomycetes; Hypocreomycetidae; Hypocreales; Nectriaceae; Fusarium; Fusarium fujikuroi species complex	0.0009	XP_018757385.1	Fusarium verticillioides 7600	1
Eukaryota; Fungi; Dikarya; Ascomycota; Pezizomycotina; Sordariomycetes; Hypocreomycetidae; Hypocreales; Nectriaceae; Fusarium; Fusarium fujikuroi species complex	5e-79	MH875063.1	Fusarium lyarnte strain CBS 125536 large subunit ribosomal RNA gene, partial sequence	2
Eukaryota; Fungi; Dikarya; Ascomycota; Pezizomycotina; Sordariomycetes; Hypocreomycetidae; Hypocreales; Nectriaceae; Fusarium; Fusarium fujikuroi species complex	1e-157	MN044763.1	Hypomyces orthosporus strain 10736 large subunit ribosomal RNA gene, partial sequence	2
Eukaryota; Fungi; Dikarya; Ascomycota; Pezizomycotina; Sordariomycetes; Hypocreomycetidae; Hypocreales; Nectriaceae; Fusarium; Fusarium fujikuroi species complex	0.0	MN393589.1	Trichoderma breve isolate TWS48Abf(b) small subunit ribosomal RNA gene, partial sequence	2
Eukaryota; Fungi; Dikarya; Ascomycota; Pezizomycotina; Sordariomycetes; Hypocreomycetidae; Hypocreales; Nectriaceae; Fusarium; Fusarium fujikuroi species complex	0.0	MH047196.1	Trichoderma reesei 18S ribosomal RNA gene, partial sequence; internal transcribed spacer 1, 5.8S ribosomal RNA gene, and internal transcribed spacer 2, complete sequence; and 28S ribosomal RNA gene, partial sequence	2
Eukaryota; Fungi; Dikarya; Ascomycota; Pezizomycotina; Sordariomycetes; Hypocreomycetidae; Hypocreales; Nectriaceae; Fusarium; Fusarium fujikuroi species complex	1e-94	LC133184.1	Trichoderma reesei genes for 18S rRNA, ITS1, 5.8S rRNA, ITS2, 28S, partial and complete sequence, strain: AH1TR	2
Eukaryota; Fungi; Dikarya; Ascomycota; Pezizomycotina; Sordariomycetes; Hypocreomycetidae; Hypocreales; Nectriaceae; Fusarium; Fusarium fujikuroi species complex	1e-103	CP016237.1	Trichoderma reesei QM6a chromosome VI, complete sequence	2
Eukaryota; Fungi; Dikarya; Ascomycota; Pezizomycotina; Sordariomycetes; Hypocreomycetidae; Hypocreales; Nectriaceae; Fusarium; Fusarium fujikuroi species complex	0.0	MN543999.1	Trichoderma sp. isolate CLE146 internal transcribed spacer 1, partial sequence; 5.8S ribosomal RNA gene and internal transcribed spacer 2, complete sequence; and large subunit ribosomal RNA gene, partial sequence	2
Eukaryota; Fungi; Dikarya; Ascomycota; Pezizomycotina; Sordariomycetes; Hypocreomycetidae; Hypocreales; Nectriaceae; Fusarium; Fusarium fujikuroi species complex	0.0	XM_014100174.1	Trichoderma virens Gv29-8 hypothetical protein partial mRNAref|XM_014100179.1| Trichoderma virens Gv29-8 hypothetical protein partial mRNAref|XM_014100183.1| Trichoderma virens Gv29-8 hypothetical protein partial mRNAref|XM_014100187.1| Trichoderma virens Gv29-8 hypothetical protein partial mRNAref|XM_014100191.1| Trichoderma virens Gv29-8 hypothetical protein partial mRNA	2
Eukaryota; Fungi; Dikarya; Ascomycota; Pezizomycotina; Sordariomycetes; Hypocreomycetidae; Hypocreales; Nectriaceae; Fusarium; Fusarium fujikuroi species complex	0.0	JX535113.1	Xylobolus sp. 100 OA-2013 large subunit ribosomal RNA gene, partial sequence
